# Supplementary material for: 2-Chloro-N-(2,3-dichloro­phen­yl)benzamide
Source: Acta Crystallogr Sect E Struct Rep Online. 2008 Jun 25;64(Pt 7):o1342. doi: 10.1107/S1600536808018679 (PMC2961795; doi:10.1107/S1600536808018679)
Supplement: Supplementary file 2 [file e-64-o1342-Isup2.hkl]

# 
# h,k,l, Fc-squared, Fo-squared, sigma(Fo-squared) and status flag 
# 
data_I
_shelx_title ' B89 PC' 
_shelx_refln_list_code          4 
_shelx_F_calc_maximum      261.63 
_exptl_crystal_F_000       608.00 
_reflns_d_resolution_high  0.8001 
 
loop_ 
 _symmetry_equiv_pos_as_xyz 
 'x, y, z' 
 'x, -y, z+1/2' 
 
_cell_length_a    12.3100 
_cell_length_b     7.8307 
_cell_length_c    14.4070 
_cell_angle_alpha  90.000 
_cell_angle_beta  111.520 
_cell_angle_gamma  90.000 
 
_shelx_F_squared_multiplier     1.000 
 
loop_ 
 _refln_index_h 
 _refln_index_k 
 _refln_index_l 
 _refln_F_squared_calc 
 _refln_F_squared_meas 
 _refln_F_squared_sigma 
 _refln_observed_status 
  -3   1 -15        0.45        2.14      5.96 o 
  -2   2 -15        5.08        5.42      6.38 o 
  -4   0 -14       10.91       10.26      6.95 o 
  -3   0 -14       27.50       25.66      6.46 o 
  -2   0 -14        4.09        6.71      5.59 o 
  -1   0 -14        5.41        4.01      5.01 o 
  -4   1 -14       37.37       36.99      5.44 o 
  -3   1 -14        8.31        7.95      4.88 o 
  -2   1 -14       23.92       22.43      4.52 o 
  -1   1 -14        3.85        4.95      5.77 o 
  -4   2 -14       23.04       29.12      5.92 o 
  -3   2 -14        3.78        3.41      4.92 o 
  -2   2 -14       10.00        9.83      4.43 o 
  -1   2 -14       22.66       21.88      5.19 o 
  -3   3 -14       10.61       12.81      7.75 o 
   9   3 -14       32.52       27.65      5.82 o 
  10   3 -14       82.21       92.23      5.54 o 
  11   3 -14       69.19       84.16      6.89 o 
  12   3 -14       22.79       24.85      8.10 o 
   8   4 -14        3.37        3.60      5.69 o 
   9   4 -14        3.49       -0.50      0.67 o 
  10   4 -14       61.28       61.53      5.83 o 
  11   4 -14        1.31        1.15      7.78 o 
   7   5 -14       17.57       14.08      6.19 o 
   8   5 -14        5.36        7.50      5.82 o 
  -5   1 -13       54.19       55.51      5.03 o 
  -4   1 -13       34.78       35.79      4.53 o 
  -3   1 -13       21.58       16.39      4.03 o 
  -2   1 -13      103.91      121.09      5.63 o 
  -1   1 -13        5.05        6.33      3.27 o 
   0   1 -13        4.91        6.01      3.01 o 
  -5   2 -13       54.21       58.79      5.03 o 
  -4   2 -13       65.07       69.84      4.96 o 
  -3   2 -13        4.53        8.17      3.97 o 
  -2   2 -13       19.53       14.65      3.77 o 
  -1   2 -13       92.72       92.69      3.42 o 
  10   2 -13       30.01       33.11      4.84 o 
  -4   3 -13       18.38       16.84      7.25 o 
  -3   3 -13       11.54       12.30      5.88 o 
  -2   3 -13       23.83       26.71      5.58 o 
  -1   3 -13        4.22        0.20      1.05 o 
   8   3 -13        5.12        1.20      2.69 o 
   9   3 -13       11.47        5.68      4.84 o 
  10   3 -13       53.08       42.68      5.08 o 
  11   3 -13        2.37        6.78      6.36 o 
  12   3 -13        9.71        9.29      7.44 o 
  -3   4 -13        8.00        1.77      5.44 o 
   6   4 -13       15.65       11.96      4.90 o 
   7   4 -13       17.91       14.35      4.31 o 
   8   4 -13       64.04       58.17      5.15 o 
   9   4 -13        6.91        2.58     18.97 o 
  10   4 -13       31.13       26.81      5.61 o 
  11   4 -13        7.50        3.66      7.16 o 
  12   4 -13       24.70       30.79      8.14 o 
   5   5 -13        0.59       -0.41      0.81 o 
   6   5 -13       32.20       27.07      4.21 o 
   7   5 -13       45.18       39.24      5.56 o 
   8   5 -13        4.40        4.63      5.68 o 
   9   5 -13        8.42        6.33      6.60 o 
  10   5 -13       12.34       10.71      6.31 o 
   5   6 -13       22.81       19.57      5.06 o 
   6   6 -13       12.14        9.52      6.41 o 
   7   6 -13       48.07       47.23      5.35 o 
  -6   0 -12       40.41       42.82      6.81 o 
  -5   0 -12       92.03       89.54      5.29 o 
  -4   0 -12       72.14       69.24      5.57 o 
  -3   0 -12        1.54       -1.01      1.27 o 
  -2   0 -12        2.57       -1.69      2.38 o 
  -1   0 -12        8.07        8.59      3.86 o 
   0   0 -12      227.39      235.73      5.14 o 
   1   0 -12       52.98       51.85      3.01 o 
  -6   1 -12       11.75        8.69      4.91 o 
  -5   1 -12       27.35       31.84      4.58 o 
  -4   1 -12       58.69       61.95      4.11 o 
  -3   1 -12       13.62       11.99      3.56 o 
  -2   1 -12       49.71       45.22      3.17 o 
  -1   1 -12       75.26       85.65      4.67 o 
   0   1 -12      216.23      233.38      5.28 o 
   1   1 -12      141.69      139.25      3.94 o 
  10   1 -12       16.63        9.07      5.04 o 
  -6   2 -12       15.26       12.30      5.20 o 
  -5   2 -12       26.56       24.83      4.99 o 
  -4   2 -12       70.81       74.61      4.45 o 
  -3   2 -12        3.47        4.46      3.28 o 
  -2   2 -12       12.67       11.07      3.11 o 
  -1   2 -12       80.20       94.24      3.48 o 
   0   2 -12       22.93       20.27      4.04 o 
   8   2 -12        1.40       -1.67      1.67 o 
   9   2 -12       83.36       79.92      4.20 o 
  10   2 -12       81.32       76.72      4.32 o 
  11   2 -12       36.59       42.34      5.56 o 
  12   2 -12       19.85       28.53      6.24 o 
  -5   3 -12       20.78       22.35      4.37 o 
  -4   3 -12       20.06       21.87      5.47 o 
  -3   3 -12       11.07        9.94      4.95 o 
  -2   3 -12      104.36      120.23      5.09 o 
  -1   3 -12       63.98       66.50      4.20 o 
   6   3 -12      121.98      138.84      4.92 o 
   7   3 -12       20.38       15.89      3.29 o 
   8   3 -12       17.60       14.66      4.31 o 
   9   3 -12      103.52      116.11      5.24 o 
  10   3 -12       12.44       10.61      5.14 o 
  11   3 -12        9.70       12.46      6.23 o 
  12   3 -12        4.50        3.14      7.03 o 
  -5   4 -12        8.81       10.43      5.38 o 
   5   4 -12       15.47        9.40      4.19 o 
   6   4 -12       81.94       72.04      4.22 o 
   7   4 -12       37.39       38.36      4.01 o 
   8   4 -12       17.02       15.38      4.96 o 
   9   4 -12       13.50        9.87      5.57 o 
  10   4 -12       40.33       43.62      5.39 o 
  11   4 -12        7.71        9.15      6.75 o 
  12   4 -12        1.41       -1.88      4.31 o 
   4   5 -12       10.99        4.99      4.15 o 
   5   5 -12       17.22        9.68      4.17 o 
   6   5 -12       51.52       47.75      3.88 o 
   7   5 -12       49.80       55.17      5.35 o 
   8   5 -12        0.79       -1.52      7.53 o 
   9   5 -12        9.25       11.95      6.40 o 
  10   5 -12       19.07       19.85      6.12 o 
  11   5 -12       21.30       20.84      6.87 o 
   4   6 -12       58.56       63.89      4.60 o 
   5   6 -12       37.41       32.56      4.95 o 
   6   6 -12      174.87      190.62      6.42 o 
   7   6 -12       16.45       18.51      5.54 o 
   8   6 -12       14.64       13.31      5.65 o 
   3   7 -12       41.59       41.96      6.78 o 
   4   7 -12        5.02        5.02      5.75 o 
   5   7 -12        2.16        0.36      1.12 o 
  -7   1 -11        5.84        8.90      4.77 o 
  -6   1 -11      132.38      142.57      5.65 o 
  -5   1 -11       28.30       32.29      3.77 o 
  -4   1 -11       40.23       40.33      3.31 o 
  -3   1 -11       83.43       97.07      8.21 o 
  -2   1 -11       65.81       64.77      2.81 o 
  -1   1 -11      207.72      214.76      6.97 o 
   0   1 -11       19.50       23.22      2.23 o 
   1   1 -11      266.18      281.84      3.98 o 
   2   1 -11      232.48      246.61      7.17 o 
   9   1 -11       30.61       24.44      3.46 o 
  10   1 -11       19.88       15.18      4.02 o 
  11   1 -11       49.22       51.14      4.73 o 
  -7   2 -11        1.68        3.75      5.13 o 
  -6   2 -11       30.56       29.88      4.83 o 
  -5   2 -11       16.70       11.31      4.34 o 
  -4   2 -11       18.15       12.67      3.54 o 
  -3   2 -11       24.47       22.53      3.04 o 
  -2   2 -11       38.18       33.50      2.71 o 
  -1   2 -11        6.90        6.08      2.43 o 
   0   2 -11       39.41       35.00      2.17 o 
   1   2 -11       52.77       57.02      3.15 o 
   2   2 -11      228.08      231.52      4.49 o 
   6   2 -11       30.71       30.25      3.23 o 
   7   2 -11       89.08       83.82      3.60 o 
   8   2 -11       87.22       89.63      4.13 o 
   9   2 -11      119.94      118.36      4.57 o 
  10   2 -11       24.43       22.81      4.56 o 
  11   2 -11      158.21      193.72      5.90 o 
  -6   3 -11       27.00       21.43      3.92 o 
  -5   3 -11       26.54       29.70      3.67 o 
  -4   3 -11       14.75       10.93      3.07 o 
   5   3 -11       81.44       72.99      3.77 o 
   6   3 -11      158.90      154.81      4.68 o 
   7   3 -11        0.87       -2.54      3.16 o 
   8   3 -11       58.11       55.63      3.86 o 
   9   3 -11      145.00      157.10      5.16 o 
  10   3 -11      108.50      121.07      5.32 o 
  11   3 -11      120.28      128.94      5.38 o 
  12   3 -11       10.68       12.79      6.39 o 
  13   3 -11       16.76       21.07      7.58 o 
  -6   4 -11        4.48        3.15      7.86 o 
   4   4 -11      192.98      175.95      5.09 o 
   5   4 -11       25.14       22.32      3.20 o 
   6   4 -11        6.12        4.51      3.42 o 
   7   4 -11       10.85       12.47      3.95 o 
   8   4 -11       13.10       10.35      4.15 o 
   9   4 -11      129.20      136.85      5.50 o 
  10   4 -11      189.93      206.31      6.60 o 
  11   4 -11        1.58       -0.45      0.92 o 
  12   4 -11       46.59       34.38      7.27 o 
  13   4 -11        2.58        1.35      8.15 o 
   3   5 -11       18.19       13.29      4.18 o 
   4   5 -11        0.28       -1.83      2.22 o 
   5   5 -11      106.24      102.54      4.79 o 
   6   5 -11       75.72       85.24      4.53 o 
   7   5 -11      216.66      231.11      6.32 o 
   8   5 -11       10.97        8.81      4.99 o 
   9   5 -11      155.49      182.89      6.56 o 
  10   5 -11       16.68       16.13      5.74 o 
  11   5 -11       11.12       10.51      6.76 o 
  12   5 -11       16.99       15.73      8.13 o 
  -1   6 -11        8.82        8.73      5.54 o 
   0   6 -11       12.79       13.38      4.93 o 
   3   6 -11       15.66       16.51      5.07 o 
   4   6 -11        3.95        0.25      0.91 o 
   5   6 -11       27.21       24.62      4.35 o 
   6   6 -11        0.98        0.65      5.44 o 
   7   6 -11        8.14       10.09      5.17 o 
   8   6 -11       51.53       49.53      5.26 o 
   9   6 -11        0.56        6.04      6.79 o 
  -1   7 -11       15.69       21.41      6.91 o 
   0   7 -11       12.34       10.30      6.58 o 
   1   7 -11        4.64        5.14      5.61 o 
   2   7 -11       56.25       66.65      5.40 o 
   3   7 -11       30.44       31.50      5.92 o 
   4   7 -11       15.26       12.92      5.59 o 
   5   7 -11       29.83       23.53      6.01 o 
   6   7 -11       41.46       31.59      6.03 o 
  -8   0 -10       11.05       15.17      6.09 o 
  -7   0 -10       20.66       20.67      5.84 o 
  -6   0 -10       16.25       10.37      4.95 o 
  -5   0 -10       24.53       22.73      4.18 o 
  -4   0 -10      200.93      219.64      6.22 o 
  -3   0 -10      419.29      457.18      7.56 o 
  -2   0 -10       41.12       37.11      3.61 o 
  -1   0 -10      290.23      320.66      5.50 o 
   0   0 -10      375.90      383.68      5.44 o 
   1   0 -10      152.84      161.85      3.44 o 
   2   0 -10      248.83      273.30      3.77 o 
   3   0 -10       79.99       79.04      2.12 o 
  -8   1 -10       26.52       27.66      4.72 o 
  -7   1 -10        1.57       -0.71      4.85 o 
  -6   1 -10      101.73      105.89      4.33 o 
  -5   1 -10       31.74       30.12      4.36 o 
  -4   1 -10      154.08      162.27      6.54 o 
  -3   1 -10        3.14        4.00      2.82 o 
  -2   1 -10       86.27       86.14      5.09 o 
  -1   1 -10       24.99       26.86      3.23 o 
   0   1 -10        7.06        5.71      1.93 o 
   1   1 -10       35.59       36.22      3.14 o 
   2   1 -10      170.93      179.72      5.53 o 
   3   1 -10       13.86       11.44      2.00 o 
   7   1 -10       64.19       72.24      3.47 o 
   8   1 -10       83.82       81.20      3.44 o 
   9   1 -10        9.65       12.40      3.18 o 
  10   1 -10        4.87        2.19      4.00 o 
  11   1 -10       47.58       50.16      4.44 o 
  -8   2 -10       64.81       67.78      7.75 o 
  -7   2 -10       67.26       75.92      8.66 o 
  -6   2 -10       84.79       88.70      5.70 o 
  -5   2 -10        3.29        3.62      3.37 o 
  -4   2 -10      211.95      222.61      8.53 o 
  -3   2 -10      111.01      112.05      5.63 o 
  -2   2 -10      104.57      109.28      5.50 o 
  -1   2 -10        7.54        8.35      1.85 o 
   0   2 -10      296.97      313.46      5.29 o 
   5   2 -10       30.16       30.00      2.61 o 
   6   2 -10      257.96      262.53      5.12 o 
   7   2 -10      387.55      407.13      6.26 o 
   8   2 -10       77.25       86.34      3.85 o 
  10   2 -10       13.72        8.67      4.35 o 
  11   2 -10       33.45       32.26      4.83 o 
  12   2 -10       90.86      104.48      5.67 o 
  -7   3 -10        5.91        1.68      4.10 o 
  -6   3 -10       68.00       66.89      3.65 o 
  -5   3 -10        4.74        0.38      1.53 o 
  -4   3 -10       95.81       95.90      4.87 o 
   5   3 -10      389.60      365.29      5.86 o 
   6   3 -10      123.22      125.37      4.10 o 
   7   3 -10      281.74      265.00      5.49 o 
   8   3 -10      151.50      151.17      4.94 o 
   9   3 -10      221.90      250.48      6.12 o 
  10   3 -10        7.16        8.15      4.82 o 
  11   3 -10        1.65        2.53      5.71 o 
  12   3 -10      101.88      106.02      5.96 o 
  13   3 -10       21.72       19.45      7.37 o 
   3   4 -10      149.33      138.20      4.07 o 
   4   4 -10      110.50      103.43      3.84 o 
   5   4 -10       10.01        3.35      3.41 o 
   6   4 -10      137.65      122.15      4.47 o 
   7   4 -10       11.25       10.89      3.53 o 
   8   4 -10       53.60       56.31      4.31 o 
   9   4 -10       61.79       64.94      4.87 o 
  10   4 -10      224.79      234.52      6.78 o 
  11   4 -10       15.64       15.81      6.24 o 
  12   4 -10       11.89        4.63      7.29 o 
  13   4 -10       14.56       13.31      7.83 o 
  -2   5 -10       19.74       20.58      4.31 o 
  -1   5 -10       17.80       15.35      4.04 o 
   0   5 -10       10.45       12.35      4.07 o 
   1   5 -10       40.98       45.52      4.01 o 
   2   5 -10      103.45      106.41      4.41 o 
   3   5 -10        8.83        9.85      3.49 o 
   4   5 -10       19.98       13.90      4.14 o 
   5   5 -10      262.91      262.50      6.11 o 
   6   5 -10       48.01       45.55      4.50 o 
   7   5 -10       15.07       13.96      3.97 o 
   8   5 -10        3.46        3.15      4.57 o 
   9   5 -10       37.22       27.97      5.13 o 
  10   5 -10       36.90       37.62      5.76 o 
  11   5 -10       58.44       44.38      6.55 o 
  12   5 -10       24.53       28.77      7.90 o 
  -2   6 -10       32.47       26.62      4.73 o 
  -1   6 -10       50.81       55.78      4.52 o 
   0   6 -10       64.66       71.81      4.78 o 
   1   6 -10      115.90      130.61      5.02 o 
   2   6 -10      402.92      392.98      6.96 o 
   3   6 -10       16.16       14.29      4.41 o 
   4   6 -10       24.18       23.20      3.65 o 
   5   6 -10      158.36      165.09      5.37 o 
   6   6 -10        4.06        5.20      4.73 o 
   7   6 -10       47.86       47.35      4.68 o 
   8   6 -10        3.51       -0.56      2.00 o 
   9   6 -10        5.27        4.12      6.69 o 
  10   6 -10       10.81        9.07      7.14 o 
  -2   7 -10        2.08        6.83      6.21 o 
  -1   7 -10       40.81       48.60      5.42 o 
   0   7 -10       21.20       15.64      5.13 o 
   1   7 -10       18.19       17.17      3.77 o 
   2   7 -10        4.22        5.46      3.58 o 
   3   7 -10       16.97       14.73      3.73 o 
   4   7 -10       34.65       37.20      4.93 o 
   5   7 -10       20.80       20.23      5.85 o 
   6   7 -10        6.24        9.22      5.51 o 
   7   7 -10       26.76       28.31      6.82 o 
   8   7 -10        8.21        7.16      6.43 o 
   1   8 -10        4.87       -0.57      2.01 o 
   2   8 -10        6.16        0.52      1.09 o 
   3   8 -10       16.41       14.13      6.69 o 
   4   8 -10       30.66       33.13      6.42 o 
  -9   1  -9       24.37       30.22      3.92 o 
  -8   1  -9       60.78       62.00      3.29 o 
  -7   1  -9      103.71      105.76      3.08 o 
  -6   1  -9      274.48      267.90      4.57 o 
  -5   1  -9       54.70       51.94      2.35 o 
  -4   1  -9      197.80      204.45      8.68 o 
  -3   1  -9      156.18      165.86      3.55 o 
  -2   1  -9       44.24       48.73      1.49 o 
  -1   1  -9      307.36      286.46      4.27 o 
   0   1  -9      149.20      157.25      3.69 o 
   1   1  -9       60.99       62.03      1.73 o 
   2   1  -9       10.80        7.80      1.21 o 
   3   1  -9       45.41       50.59      1.73 o 
   4   1  -9      410.20      424.80      2.94 o 
   6   1  -9       18.04       14.85      2.11 o 
   7   1  -9      466.37      450.92      5.88 o 
   8   1  -9      635.32      650.86      7.24 o 
   9   1  -9       10.68       10.17      3.22 o 
  10   1  -9       10.12        4.29      3.81 o 
  11   1  -9       73.05       69.82      4.23 o 
  -8   2  -9       54.66       52.71      4.74 o 
  -7   2  -9      104.90      101.65      3.89 o 
  -6   2  -9       43.62       45.08      3.13 o 
  -5   2  -9      141.19      158.63      7.36 o 
  -4   2  -9       43.56       44.43      2.53 o 
  -3   2  -9      644.52      666.28      6.08 o 
  -2   2  -9      115.49      113.07      3.74 o 
  -1   2  -9      240.29      245.41      4.75 o 
   0   2  -9      117.49      122.96      3.50 o 
   4   2  -9      410.71      396.82      5.56 o 
   5   2  -9       73.45       68.85      2.90 o 
   6   2  -9       58.63       54.40      3.02 o 
   7   2  -9       91.81       99.89      3.48 o 
   8   2  -9      174.14      181.55      4.59 o 
   9   2  -9      175.07      179.80      4.85 o 
  11   2  -9       66.45       70.31      4.55 o 
  12   2  -9       30.07       26.37      5.64 o 
  -8   3  -9       48.92       39.37      4.16 o 
  -7   3  -9        4.65       -0.95      2.15 o 
  -6   3  -9      191.00      183.60      4.50 o 
  -5   3  -9       10.52        6.45      4.58 o 
  -4   3  -9       19.38       14.73      4.16 o 
  -2   3  -9      284.63      281.64      4.74 o 
   3   3  -9       68.89       71.24      3.15 o 
   4   3  -9      142.81      137.48      3.64 o 
   5   3  -9      353.62      344.89      5.51 o 
   6   3  -9        4.09        1.91      2.90 o 
   7   3  -9       68.89       64.75      3.43 o 
   8   3  -9       66.80       63.24      3.88 o 
   9   3  -9      110.60      107.81      4.65 o 
  10   3  -9       95.42       89.69      4.47 o 
  11   3  -9       25.01       22.75      4.66 o 
  12   3  -9        1.90       -2.63      2.65 o 
  13   3  -9        2.25        1.42      3.84 o 
  -2   4  -9       99.61       91.16      3.63 o 
  -1   4  -9      431.99      411.28      6.00 o 
   0   4  -9      219.63      218.95      4.73 o 
   1   4  -9      121.33      123.61      4.11 o 
   2   4  -9      157.50      150.13      4.01 o 
   3   4  -9      137.92      135.59      4.08 o 
   4   4  -9       62.47       58.19      3.32 o 
   5   4  -9       97.75       88.64      3.74 o 
   6   4  -9       37.23       35.35      3.51 o 
   7   4  -9        7.48        8.58      3.23 o 
   8   4  -9      335.71      346.47      6.81 o 
   9   4  -9       28.11       29.88      4.05 o 
  10   4  -9       34.41       30.76      4.93 o 
  11   4  -9       23.19       18.13      5.29 o 
  12   4  -9        8.49        3.65      6.33 o 
  13   4  -9       50.08       48.60      6.82 o 
  -3   5  -9      102.91      106.46      4.39 o 
  -2   5  -9      329.55      321.22      6.09 o 
  -1   5  -9       90.82       90.52      3.97 o 
   0   5  -9       12.76       12.68      3.37 o 
   1   5  -9      126.28      134.47      3.19 o 
   2   5  -9      286.19      276.51      5.47 o 
   3   5  -9      215.62      204.06      5.14 o 
   4   5  -9      140.61      142.86      4.47 o 
   5   5  -9      361.93      363.23      6.75 o 
   6   5  -9        5.82        2.89      4.11 o 
   7   5  -9        6.28        3.20      4.33 o 
   8   5  -9       90.47      110.36      5.15 o 
   9   5  -9       28.40       37.53      5.07 o 
  10   5  -9      113.13      132.70      6.17 o 
  11   5  -9       64.11       60.83      5.94 o 
  12   5  -9       13.14        7.16      6.87 o 
  -3   6  -9       10.79       12.80      5.14 o 
  -2   6  -9        3.89        3.53      5.05 o 
  -1   6  -9       84.52       90.10      4.46 o 
   0   6  -9      136.84      135.34      4.97 o 
   1   6  -9       48.90       44.37      2.82 o 
   2   6  -9        0.21        0.76      3.50 o 
   3   6  -9       34.73       35.23      3.46 o 
   4   6  -9       19.43       22.50      4.52 o 
   5   6  -9      163.04      168.91      5.71 o 
   6   6  -9       90.54       94.44      4.94 o 
   7   6  -9       75.24       80.51      5.49 o 
   8   6  -9        5.70        2.87      5.37 o 
   9   6  -9       27.57       29.46      6.12 o 
  10   6  -9       54.46       53.47      6.35 o 
  11   6  -9       16.03       14.85      7.21 o 
  -3   7  -9       20.16       26.61      6.12 o 
  -2   7  -9       26.19       25.68      5.71 o 
  -1   7  -9        5.21        6.95      5.01 o 
   0   7  -9       18.78       13.64      3.47 o 
   1   7  -9        1.83        3.40      3.05 o 
   2   7  -9       69.05       74.66      3.19 o 
   3   7  -9       26.85       29.96      3.14 o 
   4   7  -9        3.31        1.22      3.59 o 
   5   7  -9       44.10       44.45      4.80 o 
   6   7  -9        1.82        0.02      0.53 o 
   7   7  -9       25.27       27.36      6.65 o 
   8   7  -9       10.13        3.96      5.98 o 
  -1   8  -9       15.73       20.15      6.35 o 
   0   8  -9       56.53       57.27      6.36 o 
   1   8  -9       17.60       14.77      3.90 o 
   2   8  -9        9.69        9.30      4.01 o 
   3   8  -9       32.02       30.83      4.60 o 
   4   8  -9       17.06       16.29      4.43 o 
   5   8  -9       22.83       24.77      7.03 o 
  -9   0  -8       66.83       74.39      5.83 o 
  -8   0  -8       76.37       78.21      5.58 o 
  -7   0  -8       67.42       60.09      5.38 o 
  -6   0  -8      179.43      180.51      5.78 o 
  -5   0  -8       54.75       48.16      4.19 o 
  -4   0  -8      216.44      217.62      5.38 o 
  -3   0  -8       20.63       20.36      3.07 o 
  -2   0  -8      141.32      151.67      4.05 o 
  -1   0  -8      223.06      232.63      4.27 o 
   0   0  -8     2978.40     3121.75     13.08 o 
   1   0  -8     7748.93     8183.89     18.88 o 
   2   0  -8     5822.67     6075.66     14.06 o 
   3   0  -8     9854.51    10395.54     15.84 o 
   7   0  -8      475.67      475.34      5.32 o 
   8   0  -8      942.67      984.85      7.76 o 
   9   0  -8      398.99      408.95      5.43 o 
 -10   1  -8       59.88       68.04      7.38 o 
  -9   1  -8       26.19       24.74      3.49 o 
  -8   1  -8       94.41       92.13      2.97 o 
  -7   1  -8       79.66       83.53      2.72 o 
  -6   1  -8      330.12      356.88      7.35 o 
  -5   1  -8       20.13       16.74      2.22 o 
  -4   1  -8      226.59      235.51      9.00 o 
  -3   1  -8      101.69      103.88      3.72 o 
  -2   1  -8      840.55      857.68      8.11 o 
  -1   1  -8      225.22      229.67      2.15 o 
   0   1  -8       65.89       58.47      2.05 o 
   1   1  -8      285.32      295.97      6.39 o 
   2   1  -8     2133.93     2253.69      9.33 o 
   3   1  -8      441.33      489.90      3.78 o 
   4   1  -8      348.80      370.53     11.36 o 
   5   1  -8      238.30      218.35      3.85 o 
   6   1  -8      334.77      357.03      4.96 o 
   7   1  -8      149.52      155.24      3.65 o 
   8   1  -8       24.77       23.32      2.77 o 
   9   1  -8       78.49       79.85      3.28 o 
  10   1  -8      103.61      115.87      3.97 o 
  -9   2  -8        1.07       -0.09      0.66 o 
  -8   2  -8       15.87       19.51      3.18 o 
  -7   2  -8       80.83       81.67      2.86 o 
  -6   2  -8      333.26      345.94      4.14 o 
  -5   2  -8       15.43       15.94      2.11 o 
  -4   2  -8      112.88      119.64      2.90 o 
  -3   2  -8      203.67      204.96      5.01 o 
  -2   2  -8       39.81       38.39      1.91 o 
  -1   2  -8      365.65      363.20      6.53 o 
   0   2  -8      332.09      341.12      3.45 o 
   4   2  -8       32.22       31.09      2.15 o 
   6   2  -8      173.08      180.74      4.00 o 
   7   2  -8       90.08       89.72      3.42 o 
   8   2  -8      129.62      126.29      3.82 o 
   9   2  -8       66.14       63.38      3.50 o 
  10   2  -8      634.48      715.46      8.58 o 
  11   2  -8       69.65       72.49      4.20 o 
  12   2  -8      225.32      236.40      6.19 o 
  -9   3  -8        1.74       -0.06      0.73 o 
  -8   3  -8       47.48       50.77      3.26 o 
  -7   3  -8       10.49        9.99      3.57 o 
  -6   3  -8       34.95       30.26      3.83 o 
  -5   3  -8       95.95       94.00      2.96 o 
  -4   3  -8      281.19      286.76      4.52 o 
  -3   3  -8      299.52      289.53      4.55 o 
  -2   3  -8       32.36       30.07      1.67 o 
  -1   3  -8       44.07       41.05      1.81 o 
   0   3  -8      250.48      280.55      3.98 o 
   2   3  -8      354.16      324.24      5.00 o 
   3   3  -8      803.06      775.91      7.43 o 
   4   3  -8      305.33      274.19      4.75 o 
   5   3  -8       86.12       73.66      3.15 o 
   6   3  -8      310.28      318.95      5.38 o 
   8   3  -8       91.00       93.62      3.71 o 
   9   3  -8       57.85       60.21      3.81 o 
  10   3  -8       44.70       51.40      3.73 o 
  11   3  -8        4.00        0.32      0.49 o 
  12   3  -8       17.75       14.06      4.95 o 
  13   3  -8       77.95       78.33      5.41 o 
  -7   4  -8       10.93       11.43      6.30 o 
  -6   4  -8      146.14      143.70      5.47 o 
  -5   4  -8      124.65      132.07      4.92 o 
  -4   4  -8      160.91      171.68      4.86 o 
  -3   4  -8      349.02      344.56      6.06 o 
  -2   4  -8       91.81       92.98      3.45 o 
  -1   4  -8      217.88      220.44      4.58 o 
   0   4  -8      371.95      386.92      5.55 o 
   1   4  -8       67.60       78.26      2.29 o 
   2   4  -8      198.35      175.37      5.20 o 
   3   4  -8      104.44      109.86      3.60 o 
   4   4  -8      149.16      147.25      3.91 o 
   5   4  -8       47.34       47.27      3.21 o 
   6   4  -8      511.73      556.94      7.51 o 
   7   4  -8      136.06      130.71      4.39 o 
   8   4  -8       43.65       53.56      3.73 o 
   9   4  -8       58.48       58.08      4.20 o 
  10   4  -8       50.01       43.79      4.05 o 
  11   4  -8        9.42        6.30      4.96 o 
  12   4  -8       39.33       29.84      5.33 o 
  13   4  -8       62.93       53.92      6.20 o 
  -3   5  -8       64.70       59.22      3.75 o 
  -2   5  -8       15.28       12.45      3.52 o 
  -1   5  -8       86.83       84.49      3.82 o 
   0   5  -8      134.20      141.39      3.20 o 
   1   5  -8      457.85      444.64     10.42 o 
   2   5  -8       33.44       34.55      2.49 o 
   3   5  -8       90.28       81.43      3.60 o 
   4   5  -8      114.38      122.44      4.08 o 
   5   5  -8      189.40      187.55      5.15 o 
   6   5  -8        0.44        1.48      3.40 o 
   7   5  -8        0.38        3.12      4.21 o 
   8   5  -8      114.95      123.39      4.96 o 
   9   5  -8       12.79       13.88      4.09 o 
  10   5  -8       12.66       12.54      5.00 o 
  11   5  -8        0.72        0.10      0.11 o 
  12   5  -8        1.76       -3.04      3.04 o 
  13   5  -8       29.50       24.51      7.66 o 
  -4   6  -8       15.26       10.13      5.27 o 
  -3   6  -8      334.80      339.82      6.66 o 
  -2   6  -8      108.79      101.12      4.52 o 
  -1   6  -8       28.24       25.96      3.52 o 
   0   6  -8      414.48      407.68      6.50 o 
   1   6  -8      203.29      212.60      5.79 o 
   2   6  -8      210.53      216.50      3.75 o 
   3   6  -8       87.59       89.07      3.04 o 
   4   6  -8      203.11      205.64      5.34 o 
   5   6  -8      366.60      406.74      7.40 o 
   6   6  -8      441.31      473.46      8.34 o 
   7   6  -8        7.40        7.45      4.54 o 
   8   6  -8      123.48      120.35      5.74 o 
   9   6  -8      137.71      152.45      5.98 o 
  10   6  -8        3.48       -1.29      2.76 o 
  11   6  -8       76.02       71.02      6.90 o 
  -4   7  -8        4.25        1.99      6.53 o 
  -3   7  -8       22.02       21.59      5.66 o 
  -2   7  -8       16.54       19.17      4.96 o 
  -1   7  -8       19.37       13.32      5.14 o 
   0   7  -8       38.89       44.78      3.15 o 
   1   7  -8      307.85      322.35      6.13 o 
   2   7  -8      177.15      177.60      3.82 o 
   3   7  -8       46.02       52.24      3.02 o 
   4   7  -8       16.10       16.04      3.46 o 
   5   7  -8       29.35       29.54      5.01 o 
   6   7  -8       38.00       36.70      5.62 o 
   7   7  -8       63.81       63.75      6.06 o 
   8   7  -8        2.60       -3.61      4.65 o 
   9   7  -8        2.01        6.02      6.06 o 
  -2   8  -8      103.78      122.05      6.94 o 
  -1   8  -8       36.37       36.89      5.37 o 
   0   8  -8       34.46       33.00      6.01 o 
   1   8  -8        3.67        3.62      4.32 o 
   2   8  -8       91.43       95.20      3.89 o 
   3   8  -8       52.92       47.42      3.36 o 
   4   8  -8       11.07       12.24      4.03 o 
   5   8  -8       14.67       11.09      4.47 o 
   6   8  -8       21.90       22.27      6.58 o 
 -10   1  -7       51.57       58.37      3.77 o 
  -9   1  -7       20.53       20.93      3.13 o 
  -8   1  -7      237.48      245.45      3.81 o 
  -7   1  -7      194.17      201.33      4.22 o 
  -6   1  -7       51.88       53.69      2.64 o 
  -5   1  -7      400.45      414.35      7.02 o 
  -4   1  -7        8.56        9.46      1.73 o 
  -3   1  -7      276.39      290.24      8.97 o 
  -2   1  -7      505.43      525.39      6.39 o 
  -1   1  -7      274.97      276.21      2.20 o 
   0   1  -7      181.98      164.83      2.71 o 
   1   1  -7      883.98      869.81      7.65 o 
   3   1  -7      591.11      618.85      3.68 o 
   4   1  -7      472.99      449.38      1.87 o 
   5   1  -7      570.21      548.69      5.53 o 
   6   1  -7       26.99       24.52      1.89 o 
   7   1  -7      187.43      189.47      3.73 o 
   8   1  -7      257.32      279.87      4.60 o 
   9   1  -7      135.24      145.46      3.78 o 
  10   1  -7      262.60      285.84      5.25 o 
 -10   2  -7       26.03       28.67      4.03 o 
  -9   2  -7       46.78       51.09      3.38 o 
  -8   2  -7       82.36       69.40      3.40 o 
  -7   2  -7        9.48        6.03      2.60 o 
  -6   2  -7        9.95        7.70      2.01 o 
  -5   2  -7      360.12      360.08      7.20 o 
  -4   2  -7       46.29       47.73      1.99 o 
  -3   2  -7       13.24       10.42      1.24 o 
  -2   2  -7      268.23      254.05      2.54 o 
  -1   2  -7      314.64      339.42      4.95 o 
   0   2  -7     1747.74     1829.96      7.58 o 
   2   2  -7       32.65       37.41      2.18 o 
   4   2  -7      155.09      148.07      3.16 o 
   5   2  -7     1512.29     1564.38      9.71 o 
   6   2  -7      161.59      163.72      3.74 o 
   7   2  -7      259.64      255.60      4.56 o 
   8   2  -7       43.15       41.47      2.78 o 
   9   2  -7       57.03       58.12      3.18 o 
  10   2  -7      695.22      751.33      8.64 o 
  11   2  -7      185.24      178.62      5.09 o 
  12   2  -7       69.57       54.76      4.69 o 
 -10   3  -7       20.31       18.86      7.49 o 
  -9   3  -7       19.66       13.22      3.20 o 
  -8   3  -7      134.62      134.48      3.30 o 
  -7   3  -7       12.44       11.55      3.44 o 
  -6   3  -7      100.36       96.49      3.08 o 
  -5   3  -7      188.72      196.47      3.58 o 
  -4   3  -7      262.77      274.09      3.91 o 
  -3   3  -7      197.16      186.25      3.54 o 
  -2   3  -7      433.16      401.53      4.04 o 
  -1   3  -7      198.30      208.04      5.80 o 
   0   3  -7       33.73       33.93      2.10 o 
   1   3  -7      137.19      146.72      3.38 o 
   2   3  -7      665.98      643.62      6.35 o 
   3   3  -7      578.15      606.24      6.31 o 
   4   3  -7      140.47      144.76      3.57 o 
   6   3  -7      217.64      244.16      4.72 o 
   8   3  -7     1055.85     1148.38     10.19 o 
   9   3  -7      108.33      123.25      4.34 o 
  10   3  -7      161.97      159.10      5.06 o 
  11   3  -7      147.78      151.13      5.15 o 
  12   3  -7        0.57       -0.66      1.12 o 
  13   3  -7       87.89       82.32      5.80 o 
  -9   4  -7       19.85       22.37      7.43 o 
  -8   4  -7       46.01       42.83      6.00 o 
  -7   4  -7      114.02      118.36      5.46 o 
  -6   4  -7        9.90        7.93      4.91 o 
  -5   4  -7      134.56      129.03      4.75 o 
  -4   4  -7       28.24       24.67      2.41 o 
  -3   4  -7       47.51       39.93      3.00 o 
  -2   4  -7       41.47       41.19      2.16 o 
  -1   4  -7       62.44       62.65      5.25 o 
   0   4  -7      106.53      103.22      2.35 o 
   1   4  -7      428.91      452.89      5.92 o 
   2   4  -7      267.16      256.14      3.23 o 
   3   4  -7      220.79      229.72      6.70 o 
   4   4  -7      218.63      194.89      4.42 o 
   5   4  -7      279.77      290.79      5.17 o 
   6   4  -7       53.43       50.30      2.94 o 
   7   4  -7       86.90       85.97      4.02 o 
   8   4  -7     1134.97     1250.78     11.52 o 
  10   4  -7      201.07      206.57      6.03 o 
  11   4  -7       86.63       75.60      5.11 o 
  13   4  -7       61.57       55.23      6.58 o 
  -8   5  -7       11.71        7.31      7.56 o 
  -7   5  -7       31.37       31.26      7.09 o 
  -6   5  -7      200.57      197.95      6.43 o 
  -5   5  -7       27.44       25.70      5.61 o 
  -4   5  -7       72.17       70.24      5.66 o 
  -3   5  -7        0.22       -0.01      0.08 o 
  -2   5  -7       95.06       83.19      3.60 o 
  -1   5  -7      197.10      193.70      4.52 o 
   0   5  -7      547.36      529.47      4.79 o 
   1   5  -7      655.37      613.12      5.13 o 
   2   5  -7      122.48      124.75      3.64 o 
   3   5  -7        8.26        9.25      2.24 o 
   4   5  -7      350.92      365.38      4.41 o 
   5   5  -7      709.91      771.96      8.83 o 
   6   5  -7      118.41      112.58      4.28 o 
   7   5  -7       42.59       43.47      3.81 o 
   8   5  -7      119.13      132.73      4.84 o 
   9   5  -7       99.70      108.62      5.15 o 
  10   5  -7       84.66       84.28      4.83 o 
  11   5  -7       32.39       28.25      6.31 o 
  12   5  -7       45.53       48.51      6.63 o 
  13   5  -7       31.55       30.17      8.20 o 
  -6   6  -7        2.71       -2.34      7.16 o 
  -5   6  -7       26.48       22.98      7.02 o 
  -4   6  -7       29.24       32.43      4.09 o 
  -3   6  -7       15.20       13.05      3.63 o 
  -2   6  -7       52.58       45.21      4.22 o 
  -1   6  -7       18.05       19.76      2.55 o 
   0   6  -7       23.47       24.61      2.58 o 
   1   6  -7        3.66        6.78      2.32 o 
   2   6  -7       19.99       18.48      2.45 o 
   3   6  -7      186.63      183.54      3.50 o 
   4   6  -7      147.31      162.97      3.50 o 
   5   6  -7       33.81       41.35      2.60 o 
   6   6  -7       51.87       46.03      4.31 o 
   7   6  -7       37.50       42.06      4.44 o 
   8   6  -7      105.83      112.87      5.12 o 
   9   6  -7        8.66        4.39      4.83 o 
  10   6  -7       18.23       11.29      5.96 o 
  11   6  -7       47.60       29.12      7.00 o 
  -5   7  -7        2.88        0.52      5.04 o 
  -4   7  -7       32.09       32.57      5.84 o 
  -3   7  -7       23.00       17.40      5.34 o 
  -2   7  -7      267.82      255.39      6.54 o 
  -1   7  -7        4.84        2.97      4.41 o 
   0   7  -7       54.96       57.95      2.92 o 
   1   7  -7       55.72       52.39      3.04 o 
   2   7  -7       17.76       18.87      2.67 o 
   3   7  -7      180.21      200.28      3.96 o 
   4   7  -7      191.14      193.95      3.93 o 
   5   7  -7       85.32       92.79      3.39 o 
   6   7  -7       22.85       16.04      4.18 o 
   7   7  -7        2.33        1.85      5.00 o 
   8   7  -7      122.83      139.49      5.98 o 
   9   7  -7       39.82       40.00      5.97 o 
  -3   8  -7       31.43       26.68      6.70 o 
  -2   8  -7       42.80       38.22      6.36 o 
  -1   8  -7       42.23       43.02      5.57 o 
   0   8  -7        7.75        5.18      5.41 o 
   1   8  -7        2.07        3.83      3.60 o 
   2   8  -7       14.57       15.37      3.41 o 
   3   8  -7       18.85       21.01      3.60 o 
   4   8  -7       29.82       25.07      3.85 o 
   5   8  -7       41.30       43.80      4.15 o 
   6   8  -7      123.82      130.78      5.90 o 
   7   8  -7       19.29       16.82      6.20 o 
   3   9  -7       10.16       14.08      6.70 o 
 -11   0  -6       78.96       70.14      6.40 o 
 -10   0  -6       76.27       80.94      4.84 o 
  -9   0  -6       87.99       87.69      5.22 o 
  -8   0  -6       50.33       52.99      4.92 o 
  -7   0  -6      175.46      170.30      5.25 o 
  -6   0  -6      124.86      130.44      4.43 o 
  -5   0  -6      452.11      492.34      7.14 o 
  -4   0  -6     1946.69     1991.77     12.89 o 
  -3   0  -6     4152.49     4313.76     17.61 o 
  -2   0  -6     1416.40     1399.04      9.26 o 
  -1   0  -6      858.99      820.70      6.51 o 
   0   0  -6      518.65      518.87      4.66 o 
   1   0  -6       23.90       25.19      1.25 o 
   2   0  -6      158.22      149.98      1.86 o 
   5   0  -6      514.33      519.29      4.66 o 
   6   0  -6     3052.19     3200.02     11.60 o 
   7   0  -6       93.59       88.29      2.49 o 
 -11   1  -6        7.74        7.67      3.71 o 
 -10   1  -6       22.02       27.39      3.37 o 
  -9   1  -6        9.93       11.05      2.92 o 
  -8   1  -6       35.69       34.99      3.29 o 
  -7   1  -6       70.82       69.38      2.91 o 
  -6   1  -6      419.96      433.80      5.20 o 
  -5   1  -6      103.21      109.93      6.51 o 
  -4   1  -6      516.05      502.18      7.01 o 
  -3   1  -6       23.03       21.90      0.95 o 
  -2   1  -6      154.32      156.69      3.42 o 
  -1   1  -6      411.61      437.21      3.35 o 
   0   1  -6      284.27      258.06      1.90 o 
   1   1  -6      232.39      230.23      2.16 o 
   3   1  -6     1660.52     1703.46      8.56 o 
   4   1  -6       65.23       56.61      1.93 o 
   5   1  -6      315.33      300.06      3.96 o 
   6   1  -6       70.38       64.00      2.32 o 
   7   1  -6       18.41       15.27      1.19 o 
   8   1  -6      251.96      245.04      3.94 o 
  10   1  -6      177.32      177.98      4.39 o 
 -11   2  -6       25.52       25.63      5.00 o 
 -10   2  -6       30.99       26.17      3.47 o 
  -9   2  -6      219.73      230.00      3.87 o 
  -8   2  -6      132.48      126.40      3.08 o 
  -7   2  -6      238.98      255.61      3.55 o 
  -6   2  -6      471.12      463.74      5.22 o 
  -5   2  -6      372.71      360.87      4.30 o 
  -4   2  -6       83.50       71.61      2.66 o 
  -3   2  -6       74.08       69.45      2.19 o 
  -2   2  -6      991.52     1034.90      8.87 o 
  -1   2  -6      101.99      103.07      2.33 o 
   0   2  -6     1029.59     1063.62      5.69 o 
   2   2  -6      730.16      706.09      5.90 o 
   4   2  -6      764.23      744.75      6.20 o 
   5   2  -6      321.15      320.88      4.43 o 
   6   2  -6     2674.77     2653.60     12.37 o 
   9   2  -6      234.00      232.51      5.04 o 
  10   2  -6       85.77       65.78      4.10 o 
  11   2  -6       21.70       22.35      4.08 o 
  12   2  -6       15.60        6.98      4.84 o 
 -10   3  -6       26.86       27.18      3.74 o 
  -9   3  -6       51.16       45.10      3.06 o 
  -8   3  -6      196.51      185.86      4.36 o 
  -7   3  -6       13.81       11.40      3.07 o 
  -6   3  -6       60.02       56.63      2.54 o 
  -5   3  -6      159.70      166.54      4.07 o 
  -4   3  -6      102.12       94.43      3.19 o 
  -3   3  -6      120.92      125.87      4.61 o 
  -2   3  -6     1404.12     1404.63      8.45 o 
  -1   3  -6      235.16      222.76      4.52 o 
   0   3  -6      400.94      431.66      2.80 o 
   1   3  -6     2210.27     2222.23     10.56 o 
   2   3  -6      302.43      293.97      4.24 o 
   3   3  -6     2012.53     1967.66     10.48 o 
   4   3  -6      327.82      306.43      4.54 o 
   5   3  -6      450.47      443.25      5.51 o 
   6   3  -6      535.26      570.14      6.40 o 
   7   3  -6      260.49      243.48      4.93 o 
   8   3  -6      164.45      165.57      4.61 o 
   9   3  -6      238.04      248.35      5.44 o 
  10   3  -6       88.68       81.47      4.30 o 
  11   3  -6      112.40       92.73      4.44 o 
  12   3  -6       14.26        5.50      5.20 o 
  13   3  -6       80.43       80.80      6.17 o 
 -10   4  -6      116.76      130.74      7.32 o 
  -9   4  -6        6.65        2.42      5.90 o 
  -8   4  -6      109.59      116.96      5.86 o 
  -7   4  -6        7.83        6.05      4.73 o 
  -6   4  -6      182.93      180.83      5.66 o 
  -5   4  -6      552.89      548.29      5.21 o 
  -4   4  -6      156.15      154.50      4.40 o 
  -3   4  -6      553.75      543.86      4.72 o 
  -1   4  -6      258.52      266.93      4.77 o 
   0   4  -6      326.73      295.71      3.23 o 
   1   4  -6     1065.81     1109.82      8.48 o 
   2   4  -6        5.00        9.43      2.52 o 
   3   4  -6      977.02      989.35      7.18 o 
   4   4  -6      379.02      377.15      5.50 o 
   5   4  -6      219.69      235.92      4.47 o 
   6   4  -6      101.33      102.43      3.70 o 
   7   4  -6      106.32      102.92      3.96 o 
   8   4  -6      436.39      463.08      7.44 o 
   9   4  -6      205.60      212.93      5.61 o 
  10   4  -6      233.48      237.26      6.24 o 
  11   4  -6       44.65       39.45      4.98 o 
  12   4  -6       55.19       38.83      5.85 o 
  13   4  -6       12.25       12.59      6.87 o 
  -9   5  -6        6.25        2.01     10.29 o 
  -8   5  -6       31.54       28.89      7.35 o 
  -7   5  -6       19.63       23.23      5.97 o 
  -6   5  -6       50.69       48.61      5.42 o 
  -5   5  -6      301.65      299.65      9.01 o 
  -4   5  -6      141.94      149.61      3.53 o 
  -3   5  -6      130.08      134.20      3.96 o 
  -2   5  -6       10.13       10.36      2.51 o 
  -1   5  -6      125.51      121.75      2.62 o 
   0   5  -6      147.17      137.18      2.98 o 
   1   5  -6       62.92       56.15      3.14 o 
   2   5  -6       10.84        5.43      2.10 o 
   3   5  -6      402.25      408.29      6.39 o 
   4   5  -6      273.17      267.98      7.46 o 
   5   5  -6       55.10       62.68      3.20 o 
   6   5  -6       68.51       71.41      3.90 o 
   7   5  -6       91.85       94.48      4.45 o 
   8   5  -6       67.71       73.00      4.21 o 
   9   5  -6      161.59      166.06      5.61 o 
  10   5  -6        2.93       -1.17      1.48 o 
  12   5  -6       23.97       20.51      6.89 o 
  13   5  -6        6.32        4.13    187.60 o 
  -8   6  -6       17.54       20.17      9.21 o 
  -7   6  -6       89.49      113.75      8.11 o 
  -6   6  -6      178.73      192.44      6.81 o 
  -5   6  -6        3.21       -0.90      0.90 o 
  -4   6  -6       82.30       91.37      4.65 o 
  -3   6  -6      144.87      137.04      5.06 o 
  -2   6  -6       69.72       69.41      3.97 o 
  -1   6  -6      109.10       97.29      4.73 o 
   0   6  -6     1072.52     1079.37      6.89 o 
   1   6  -6        0.02       -0.09      0.69 o 
   2   6  -6      450.34      447.55     10.40 o 
   3   6  -6      547.26      604.81      5.55 o 
   4   6  -6      188.26      206.81      3.75 o 
   5   6  -6      128.30      147.04      3.46 o 
   6   6  -6       22.84       24.70      3.92 o 
   7   6  -6      259.04      295.79      6.63 o 
   8   6  -6      104.30      108.34      5.36 o 
   9   6  -6       15.78       13.09      5.56 o 
  10   6  -6      175.22      168.73      6.40 o 
  11   6  -6      125.99      115.89      6.32 o 
  -6   7  -6       17.45       17.85      8.44 o 
  -5   7  -6       88.04       95.74      4.99 o 
  -4   7  -6       23.41       16.57      4.51 o 
  -3   7  -6      126.47      126.61      5.50 o 
  -2   7  -6      121.93      116.68      4.81 o 
  -1   7  -6       21.28       11.94      4.56 o 
   0   7  -6       27.28       23.79      2.60 o 
   1   7  -6       35.17       30.23      2.97 o 
   2   7  -6       54.24       46.66      2.68 o 
   3   7  -6       69.60       71.71      3.05 o 
   4   7  -6       47.48       47.59      2.81 o 
   5   7  -6       49.98       50.93      2.74 o 
   6   7  -6      113.62      125.80      5.74 o 
   7   7  -6       12.53        5.66      4.83 o 
   8   7  -6       65.40       68.44      5.56 o 
   9   7  -6       14.92       10.02      6.03 o 
  10   7  -6       48.26       42.50      7.44 o 
  -4   8  -6       13.44        9.15      7.75 o 
  -3   8  -6       19.72       19.29      6.85 o 
  -2   8  -6       65.52       60.83      5.25 o 
  -1   8  -6       49.17       43.87      5.46 o 
   0   8  -6       16.79       20.13      5.23 o 
   1   8  -6       55.95       57.76      3.08 o 
   2   8  -6       23.14       23.91      3.43 o 
   3   8  -6      100.47      103.89      3.61 o 
   4   8  -6      138.03      152.20      4.01 o 
   5   8  -6      121.77      133.31      7.37 o 
   6   8  -6       23.38       18.90      3.72 o 
   7   8  -6       29.80       22.57      6.70 o 
   2   9  -6      201.03      222.79      6.69 o 
   3   9  -6        5.25        4.42      6.34 o 
   4   9  -6       49.32       58.06      6.79 o 
 -12   1  -5       67.47       74.04      6.34 o 
 -11   1  -5       15.16       13.27      3.50 o 
 -10   1  -5       78.58       75.46      2.65 o 
  -9   1  -5      280.03      306.32      5.01 o 
  -8   1  -5       89.91       89.51      5.38 o 
  -7   1  -5      397.70      409.94      4.96 o 
  -6   1  -5      209.28      213.26      4.96 o 
  -5   1  -5      346.39      337.81      3.98 o 
  -4   1  -5      154.07      152.46      4.48 o 
  -3   1  -5      126.80      119.65      1.94 o 
  -2   1  -5     1199.00     1112.18     20.48 o 
  -1   1  -5     1206.70     1204.88      3.45 o 
   0   1  -5      114.23      131.18      1.93 o 
   3   1  -5      457.34      431.15      4.02 o 
   4   1  -5      871.79      851.35      5.74 o 
   5   1  -5     2254.69     2225.67      9.52 o 
   6   1  -5     1258.44     1277.32     11.92 o 
   7   1  -5     1450.75     1545.25     18.44 o 
   8   1  -5      760.43      783.50      5.70 o 
   9   1  -5      365.78      346.17      5.15 o 
  10   1  -5      215.52      211.05      4.55 o 
 -11   2  -5        8.37        9.17      3.64 o 
 -10   2  -5       60.43       62.62      3.07 o 
  -9   2  -5       56.89       57.51      2.73 o 
  -8   2  -5        4.13        5.82      2.10 o 
  -7   2  -5     1241.07     1270.60     15.46 o 
  -6   2  -5      429.28      452.11      4.92 o 
  -5   2  -5      567.05      574.21      5.05 o 
  -4   2  -5     1257.71     1275.73      6.73 o 
  -3   2  -5      118.33      133.26      3.37 o 
  -2   2  -5     1401.31     1413.80      6.24 o 
  -1   2  -5       85.13       83.41      1.83 o 
   0   2  -5      409.49      402.61      2.62 o 
   1   2  -5     1046.38     1040.93     13.87 o 
   2   2  -5      397.42      424.72      4.23 o 
   3   2  -5      225.54      209.39      3.08 o 
   5   2  -5      126.97      121.59      2.89 o 
   6   2  -5      426.26      421.45      5.00 o 
   7   2  -5      112.58      105.32      2.99 o 
   8   2  -5      166.39      155.62      3.81 o 
  10   2  -5      336.70      341.72      6.15 o 
  11   2  -5       28.00       27.84      3.91 o 
  12   2  -5       36.89       31.89      4.50 o 
 -11   3  -5       16.87       16.83      3.75 o 
 -10   3  -5       12.62        7.40      2.90 o 
  -9   3  -5      146.82      142.99      4.08 o 
  -8   3  -5      143.73      147.62      3.78 o 
  -7   3  -5      123.16      120.48      5.30 o 
  -6   3  -5      438.27      408.70      6.71 o 
  -5   3  -5       36.17       37.77      1.62 o 
  -4   3  -5      268.10      283.96      3.86 o 
  -3   3  -5      230.80      229.00      3.78 o 
  -1   3  -5       21.22       20.27      1.29 o 
   0   3  -5      606.20      636.34      3.95 o 
   1   3  -5     1311.72     1218.72     10.33 o 
   2   3  -5      165.73      158.89      3.76 o 
   3   3  -5      379.33      437.75      4.91 o 
   5   3  -5       33.87       30.64      2.08 o 
   6   3  -5      146.83      146.63      3.57 o 
   7   3  -5       85.69       79.60      3.13 o 
   8   3  -5      154.81      149.97      4.37 o 
  10   3  -5      211.22      205.85      5.18 o 
  11   3  -5       47.40       46.05      3.97 o 
  12   3  -5       37.05       36.77      4.93 o 
  13   3  -5       24.26       23.17      5.58 o 
 -10   4  -5       24.19       24.59      7.12 o 
  -9   4  -5       23.38       18.19      5.58 o 
  -8   4  -5        3.74        5.87      5.36 o 
  -7   4  -5       32.44       39.36      4.34 o 
  -6   4  -5      308.86      310.91      6.66 o 
  -5   4  -5     1360.31     1397.37     10.00 o 
  -4   4  -5      639.05      662.85      5.21 o 
  -3   4  -5       73.84       73.27      3.93 o 
  -2   4  -5      399.53      417.52      5.64 o 
  -1   4  -5      511.28      536.05      5.52 o 
   0   4  -5      901.68      903.79      7.15 o 
   1   4  -5      381.56      375.80      3.47 o 
   2   4  -5      837.97      873.81      7.28 o 
   3   4  -5      273.76      279.05      4.57 o 
   4   4  -5      241.69      277.84      4.96 o 
   5   4  -5      224.20      232.42      4.58 o 
   6   4  -5      372.87      362.92      5.77 o 
   7   4  -5      211.31      219.64      5.12 o 
   8   4  -5      148.63      142.83      4.62 o 
   9   4  -5       13.82        6.14      3.37 o 
  10   4  -5       16.37       12.82      4.26 o 
  11   4  -5       52.45       58.41      4.75 o 
  12   4  -5      128.44      121.06      5.24 o 
  13   4  -5        2.14       -4.13      4.13 o 
 -10   5  -5      111.85      115.42      9.06 o 
  -9   5  -5       11.17        6.34      7.70 o 
  -8   5  -5       90.11       79.30      6.34 o 
  -7   5  -5      287.63      291.58      7.24 o 
  -6   5  -5       13.39       11.71      2.85 o 
  -5   5  -5       72.40       77.67      2.96 o 
  -4   5  -5     1008.10     1042.38     16.60 o 
  -3   5  -5      119.18      103.15      2.95 o 
  -2   5  -5      107.02      103.66      3.50 o 
  -1   5  -5      198.49      196.96      5.53 o 
   0   5  -5       89.94       93.82      2.31 o 
   1   5  -5      543.35      537.46      6.19 o 
   2   5  -5      364.10      347.09      5.12 o 
   3   5  -5      190.37      189.36      5.27 o 
   4   5  -5      429.35      431.76     12.14 o 
   5   5  -5      434.38      465.95      4.77 o 
   6   5  -5      142.16      146.63      4.53 o 
   7   5  -5      202.12      225.91      5.72 o 
   8   5  -5      291.54      299.46      6.61 o 
   9   5  -5      202.33      194.45      6.05 o 
  10   5  -5      103.32       88.77      4.69 o 
  11   5  -5      142.88      136.68      5.63 o 
  12   5  -5        3.37        6.41      6.50 o 
  13   5  -5       36.82       34.98      6.92 o 
  -9   6  -5        7.17        7.12     10.79 o 
  -8   6  -5        5.37       11.03      8.09 o 
  -7   6  -5       34.40       43.05      7.33 o 
  -6   6  -5        7.41        4.51      3.94 o 
  -5   6  -5       11.37        7.84      3.13 o 
  -4   6  -5       23.19       30.25      3.14 o 
  -3   6  -5       56.03       54.60      3.98 o 
  -2   6  -5      287.30      260.21      4.66 o 
  -1   6  -5      305.79      294.09      3.92 o 
   0   6  -5      109.74      104.98      2.78 o 
   1   6  -5       93.09       94.22      8.17 o 
   2   6  -5       78.61       78.58      3.79 o 
   3   6  -5       95.76      102.02      2.93 o 
   4   6  -5      407.47      437.85      4.97 o 
   5   6  -5      170.14      182.07      3.61 o 
   6   6  -5      214.13      243.36      5.91 o 
   7   6  -5       38.01       39.30      4.76 o 
   8   6  -5      104.70      107.89      5.17 o 
   9   6  -5       48.69       51.53      5.60 o 
  10   6  -5       14.38       10.43      5.60 o 
  11   6  -5       20.07       12.53      6.01 o 
  -7   7  -5       31.15       32.55      9.15 o 
  -6   7  -5       89.12       81.79      4.55 o 
  -5   7  -5       73.86       76.70      4.04 o 
  -4   7  -5       12.03       15.03      4.23 o 
  -3   7  -5        2.77        0.49      0.49 o 
  -2   7  -5       22.12       11.40      5.45 o 
  -1   7  -5      123.28      108.31      4.89 o 
   0   7  -5       94.18      109.75      3.97 o 
   1   7  -5      157.29      147.69      4.95 o 
   2   7  -5       58.63       54.96      2.70 o 
   3   7  -5        1.12        0.62      3.13 o 
   4   7  -5       48.22       40.56      2.78 o 
   5   7  -5        4.50        3.19      3.52 o 
   6   7  -5       53.77       50.39      3.27 o 
   7   7  -5        9.48        8.82      5.20 o 
   8   7  -5       75.70       78.67      5.75 o 
   9   7  -5        5.90        2.44      5.71 o 
  10   7  -5        4.59        3.88      7.36 o 
  -5   8  -5       48.37       51.08      6.87 o 
  -4   8  -5       33.10       33.82      6.49 o 
  -3   8  -5       34.35       42.42      6.92 o 
  -2   8  -5       67.67       60.63      4.98 o 
  -1   8  -5       40.28       35.56      5.12 o 
   0   8  -5       27.95       26.35      4.37 o 
   1   8  -5      125.76      127.31      8.26 o 
   2   8  -5       41.42       40.90      3.11 o 
   3   8  -5       33.74       36.97      2.78 o 
   4   8  -5      129.54      144.41      3.94 o 
   5   8  -5       43.57       38.84      3.36 o 
   6   8  -5      135.76      142.40      5.19 o 
   7   8  -5       18.57        6.94      7.00 o 
   0   9  -5       17.37        8.50      6.68 o 
   1   9  -5       46.97       55.53      6.17 o 
   2   9  -5       93.24       88.64      5.18 o 
   3   9  -5       13.26       13.32      3.81 o 
   4   9  -5       33.47       34.58      3.79 o 
   5   9  -5       36.69       34.12      6.27 o 
 -12   0  -4      137.18      141.53      6.75 o 
 -11   0  -4        0.30       -3.02      3.74 o 
 -10   0  -4      195.78      207.70      6.25 o 
  -9   0  -4      252.93      274.47      6.45 o 
  -8   0  -4        0.36       -1.27      1.96 o 
  -7   0  -4      900.02      905.25      9.63 o 
  -6   0  -4      789.77      824.46      8.61 o 
  -5   0  -4      341.89      357.13      5.49 o 
  -4   0  -4       18.95       26.94      2.07 o 
  -3   0  -4      566.02      558.38      5.69 o 
  -2   0  -4      469.97      447.82      4.59 o 
  -1   0  -4     5850.60     5759.86     14.61 o 
   0   0  -4    46117.50    45405.56    160.61 o 
   1   0  -4    33134.07    35569.85    110.61 o 
   2   0  -4    68447.66    86138.54    128.99 o 
   3   0  -4     1925.12     2003.75      7.15 o 
   4   0  -4     2785.74     2706.95      8.53 o 
   5   0  -4      664.80      661.90      4.39 o 
   6   0  -4     4871.48     4861.01     12.49 o 
   7   0  -4        5.34        4.39      1.51 o 
   8   0  -4      345.80      337.88      3.98 o 
   9   0  -4      796.82      807.69      6.41 o 
 -12   1  -4      122.41      145.13      4.01 o 
 -11   1  -4        5.52        5.62      2.93 o 
 -10   1  -4      146.60      145.29      3.22 o 
  -9   1  -4       60.16       52.45      2.10 o 
  -8   1  -4      413.04      424.95      5.09 o 
  -7   1  -4      107.47      112.87      2.80 o 
  -6   1  -4      856.76      883.19      6.32 o 
  -5   1  -4      148.41      147.78      1.92 o 
  -4   1  -4      942.38      971.31      3.98 o 
  -3   1  -4      174.22      192.83      2.30 o 
  -2   1  -4     2529.37     2502.12      8.16 o 
  -1   1  -4     1899.50     1892.89      7.22 o 
   0   1  -4     1358.69     1438.62     12.17 o 
   4   1  -4      629.47      641.13      4.61 o 
   5   1  -4     1277.86     1275.81      4.09 o 
   6   1  -4      142.95      149.13      1.62 o 
   7   1  -4      361.44      419.11      4.14 o 
   8   1  -4       93.36       92.62      1.63 o 
   9   1  -4      917.00      881.48      7.41 o 
  10   1  -4       87.57       87.45      3.26 o 
 -12   2  -4       10.88        3.24      5.64 o 
 -11   2  -4       63.68       67.45      3.07 o 
 -10   2  -4      109.40      118.08      3.02 o 
  -9   2  -4      215.73      215.25      3.46 o 
  -8   2  -4      343.67      321.54      6.57 o 
  -7   2  -4      327.78      340.62      7.74 o 
  -6   2  -4      565.08      606.49      3.92 o 
  -5   2  -4      323.30      307.09      2.65 o 
  -4   2  -4     1124.16     1191.90     13.10 o 
  -3   2  -4     1224.27     1156.31      8.72 o 
  -2   2  -4      186.22      168.56      4.42 o 
  -1   2  -4     2943.39     2948.20     25.71 o 
   0   2  -4      114.16      107.50      2.62 o 
   1   2  -4     1599.86     1594.17      5.23 o 
   2   2  -4      472.47      468.53      2.92 o 
   3   2  -4      375.51      337.70      3.64 o 
   4   2  -4     4526.55     4595.10     13.83 o 
   5   2  -4      640.87      679.15      5.74 o 
   6   2  -4       61.46       62.29      2.41 o 
   7   2  -4      438.06      446.90      5.26 o 
   8   2  -4      396.87      374.26      5.15 o 
  11   2  -4       37.48       35.73      3.50 o 
  12   2  -4      371.38      341.73      6.20 o 
 -11   3  -4       55.51       53.46      3.14 o 
 -10   3  -4       48.99       52.15      3.85 o 
  -9   3  -4       79.97       81.31      4.12 o 
  -8   3  -4       88.51       89.24      3.27 o 
  -7   3  -4      198.89      202.33      4.33 o 
  -6   3  -4      219.59      211.48      2.76 o 
  -5   3  -4      367.96      351.53      8.68 o 
  -4   3  -4      447.64      419.18      3.73 o 
  -3   3  -4      261.45      231.88      7.02 o 
  -2   3  -4      758.26      767.87      8.24 o 
  -1   3  -4      928.60     1017.24      8.17 o 
   0   3  -4      231.98      225.21      3.46 o 
   1   3  -4     1568.59     1450.06     13.24 o 
   2   3  -4       33.74       35.40      1.38 o 
   3   3  -4      154.91      176.88      3.69 o 
   5   3  -4       14.44       11.92      2.00 o 
   6   3  -4       56.99       49.13      2.40 o 
   7   3  -4      664.39      645.48      6.92 o 
   8   3  -4       66.42       70.80      3.32 o 
  11   3  -4      186.54      188.99      5.03 o 
  12   3  -4       77.43       77.08      4.48 o 
 -11   4  -4       51.38       47.65      7.69 o 
 -10   4  -4       22.79       30.68      6.36 o 
  -9   4  -4       49.16       49.17      5.09 o 
  -8   4  -4      127.61      128.15      5.68 o 
  -7   4  -4      545.32      534.65      8.64 o 
  -6   4  -4      308.64      336.11      4.43 o 
  -5   4  -4      420.03      398.36      6.38 o 
  -4   4  -4      390.13      378.84      4.09 o 
  -3   4  -4      417.77      389.47      5.28 o 
  -2   4  -4     1339.34     1471.10     27.46 o 
  -1   4  -4      292.88      279.35      4.03 o 
   0   4  -4     1021.29     1079.28      7.96 o 
   1   4  -4      623.40      597.68      4.07 o 
   2   4  -4     1045.91     1133.38      8.45 o 
   3   4  -4      509.05      554.91     11.82 o 
   4   4  -4      814.61      859.49      5.23 o 
   5   4  -4        9.23        7.46      2.17 o 
   6   4  -4      406.82      396.74      5.69 o 
   7   4  -4     1042.41     1041.26      9.46 o 
   8   4  -4       86.02       73.35      4.01 o 
   9   4  -4       87.96       86.32      3.86 o 
  10   4  -4       72.90       56.96      3.64 o 
  11   4  -4       36.41       26.10      4.38 o 
  12   4  -4       91.15       88.35      4.79 o 
  13   4  -4      115.46      129.06      5.87 o 
 -10   5  -4       46.60       37.30      8.32 o 
  -9   5  -4       77.04       87.56      6.98 o 
  -8   5  -4       58.42       62.70      6.03 o 
  -7   5  -4      119.56      107.39      3.70 o 
  -6   5  -4       34.28       28.31      3.05 o 
  -5   5  -4      159.87      160.98      3.62 o 
  -4   5  -4      123.11      107.86      3.08 o 
  -3   5  -4       15.21       13.31      2.22 o 
  -2   5  -4       25.89       25.76      3.62 o 
  -1   5  -4      911.59      890.46      5.35 o 
   0   5  -4      302.27      308.37      3.38 o 
   1   5  -4      253.29      242.30      3.65 o 
   2   5  -4      380.36      403.00      3.91 o 
   3   5  -4       47.29       41.80      2.01 o 
   4   5  -4      155.31      150.28      4.23 o 
   5   5  -4      134.19      133.81      3.19 o 
   6   5  -4      220.88      238.27      5.25 o 
   7   5  -4       80.02       77.13      4.03 o 
   8   5  -4       73.12       68.79      4.23 o 
   9   5  -4      105.09      108.40      4.55 o 
  10   5  -4        1.70        0.67      6.71 o 
  11   5  -4       32.20       30.29      5.00 o 
  12   5  -4       34.87       38.53      6.21 o 
  13   5  -4       30.42       27.02      6.98 o 
  -9   6  -4       30.18       33.28      9.83 o 
  -8   6  -4       64.78       64.39      7.03 o 
  -7   6  -4       75.07       83.47      3.97 o 
  -6   6  -4       58.93       52.49      5.94 o 
  -5   6  -4       77.78       78.60      3.33 o 
  -4   6  -4      411.74      413.64     15.60 o 
  -3   6  -4      249.18      251.18      5.58 o 
  -2   6  -4      832.79      857.10      5.83 o 
  -1   6  -4      935.41      920.31      8.61 o 
   0   6  -4      969.77      991.06      7.04 o 
   1   6  -4        9.90        6.23      1.99 o 
   2   6  -4       68.71       60.86      5.72 o 
   3   6  -4     2578.77     2645.96    139.83 o 
   4   6  -4      674.20      728.92     18.28 o 
   5   6  -4      454.27      481.70     18.23 o 
   6   6  -4      371.94      389.64      4.77 o 
   7   6  -4       75.06       73.61      4.19 o 
   8   6  -4       29.27       22.21      3.75 o 
   9   6  -4      145.27      134.67      5.54 o 
  10   6  -4       72.75       64.63      5.51 o 
  11   6  -4       13.73        8.32      6.31 o 
  -8   7  -4        3.23       10.50      8.81 o 
  -7   7  -4       22.71       20.16      4.52 o 
  -6   7  -4        1.92       -0.23      0.66 o 
  -5   7  -4       14.29       15.52      3.88 o 
  -4   7  -4       89.08       90.03      5.02 o 
  -3   7  -4       27.92       25.73      3.63 o 
  -2   7  -4       22.46       13.61      3.57 o 
  -1   7  -4      287.35      295.36      4.10 o 
   0   7  -4      267.65      258.81     11.12 o 
   1   7  -4      124.53      126.66      4.73 o 
   2   7  -4      417.82      422.43      6.69 o 
   3   7  -4       31.64       28.66      2.70 o 
   4   7  -4        0.74       -0.56      2.24 o 
   5   7  -4       14.87       12.35      2.86 o 
   6   7  -4       40.31       42.48      2.83 o 
   7   7  -4      114.16      111.88      5.43 o 
   8   7  -4        2.35        0.18      0.62 o 
   9   7  -4       22.08       25.49      6.08 o 
  10   7  -4      116.35      105.72      5.96 o 
  -6   8  -4      189.15      200.42     11.04 o 
  -5   8  -4       72.68       73.02      5.65 o 
  -4   8  -4      192.10      193.79      6.56 o 
  -3   8  -4      101.67      104.55      5.45 o 
  -2   8  -4       92.94       98.19      5.02 o 
  -1   8  -4       56.00       52.72      4.49 o 
   0   8  -4      147.92      148.48      5.26 o 
   1   8  -4       66.50       63.31      4.34 o 
   2   8  -4       26.27       23.71      3.13 o 
   3   8  -4       41.84       41.69      3.56 o 
   4   8  -4       37.36       38.77      3.39 o 
   5   8  -4      126.67      135.07      4.53 o 
   6   8  -4       38.01       39.94      3.45 o 
   7   8  -4      319.36      337.47      8.25 o 
   8   8  -4       22.28       30.52      6.48 o 
  -2   9  -4      165.73      173.38      6.47 o 
  -1   9  -4       49.45       50.33      5.74 o 
   0   9  -4       80.00       78.82      5.40 o 
   1   9  -4       47.85       57.72      6.10 o 
   2   9  -4       10.23        6.57      3.56 o 
   3   9  -4       90.07       89.34      3.59 o 
   4   9  -4      114.01      120.63      6.14 o 
   5   9  -4       10.82        9.60      4.31 o 
 -13   1  -3       15.83       12.36      5.16 o 
 -12   1  -3        8.83        8.36      3.16 o 
 -11   1  -3       53.01       53.32      2.90 o 
 -10   1  -3       24.48       21.76      2.24 o 
  -9   1  -3      648.80      662.15      6.33 o 
  -8   1  -3      171.23      188.69      3.47 o 
  -7   1  -3      112.71      114.57      2.65 o 
  -6   1  -3      726.10      687.65      7.50 o 
  -5   1  -3      207.45      167.20      2.35 o 
  -4   1  -3     5044.64     5332.62     10.95 o 
  -3   1  -3     1056.97     1110.82      7.33 o 
  -2   1  -3     1251.84     1255.23     12.62 o 
  -1   1  -3       96.79       99.86      0.92 o 
   0   1  -3      481.55      509.61      6.13 o 
   2   1  -3     1209.92     1162.50      5.30 o 
   3   1  -3     1048.21     1038.46      5.18 o 
   4   1  -3      882.07      865.03      4.22 o 
   5   1  -3      531.22      528.94     12.36 o 
   6   1  -3        0.05        1.05      0.68 o 
   7   1  -3      979.01     1049.97     25.63 o 
   8   1  -3      563.88      558.47     10.04 o 
   9   1  -3      551.12      524.17      5.81 o 
  10   1  -3      488.04      486.09      5.93 o 
 -12   2  -3       16.70       12.57      3.39 o 
 -11   2  -3      229.30      244.09      3.90 o 
 -10   2  -3       68.14       62.96      2.43 o 
  -9   2  -3      144.97      144.67      5.37 o 
  -8   2  -3       79.20       78.40      3.15 o 
  -7   2  -3      361.08      359.04      5.96 o 
  -6   2  -3      648.54      662.39      6.83 o 
  -5   2  -3       10.81       10.47      1.57 o 
  -4   2  -3      367.47      349.69      2.51 o 
  -3   2  -3       95.18      119.45      1.80 o 
  -2   2  -3     2343.19     2370.70     18.81 o 
  -1   2  -3      478.19      430.85      6.06 o 
   0   2  -3     2375.40     2415.32      9.02 o 
   1   2  -3      633.80      644.42      3.10 o 
   2   2  -3     1604.08     1572.57      4.90 o 
   3   2  -3      404.08      437.61      3.95 o 
   4   2  -3      889.66      932.15      5.99 o 
   7   2  -3     1062.10     1080.16      7.88 o 
  10   2  -3     1194.09     1200.43      9.89 o 
  11   2  -3       69.89       63.43      3.40 o 
 -12   3  -3       20.98       14.02      3.75 o 
 -11   3  -3       48.76       58.73      3.03 o 
 -10   3  -3       59.50       54.76      3.27 o 
  -9   3  -3       43.85       42.81      2.75 o 
  -8   3  -3      582.83      586.84      7.69 o 
  -7   3  -3       70.16       71.71      2.13 o 
  -6   3  -3      622.75      620.23      6.94 o 
  -5   3  -3      214.29      192.57      4.20 o 
  -4   3  -3      318.78      303.24      6.32 o 
  -3   3  -3     1009.03      972.96      7.69 o 
  -2   3  -3      267.35      288.97     10.55 o 
  -1   3  -3      175.34      169.91      3.17 o 
   0   3  -3       60.93       69.68      1.38 o 
   1   3  -3      371.30      402.28      9.45 o 
   2   3  -3     1849.13     1942.09      6.79 o 
   3   3  -3     1682.89     1847.76     11.57 o 
   4   3  -3      771.56      840.57     12.19 o 
   5   3  -3     3447.07     3497.13     13.17 o 
   6   3  -3      512.53      508.66      5.61 o 
   7   3  -3      569.81      565.86      6.47 o 
  11   3  -3        0.16       -0.18      0.32 o 
  12   3  -3      117.08      121.59      4.47 o 
 -11   4  -3       16.51       23.09      7.08 o 
 -10   4  -3        6.57        3.68      6.14 o 
  -9   4  -3      320.12      350.29      8.03 o 
  -8   4  -3      148.35      163.74      5.68 o 
  -7   4  -3       25.57       18.01      3.03 o 
  -6   4  -3       66.54       61.48      4.07 o 
  -5   4  -3        7.76        8.84      2.08 o 
  -4   4  -3      730.73      746.50      8.16 o 
  -3   4  -3      364.26      384.63      3.89 o 
  -2   4  -3      141.11      146.99      5.39 o 
  -1   4  -3      304.78      373.37      8.77 o 
   0   4  -3      521.30      565.18      3.75 o 
   1   4  -3     1580.19     1573.13      6.29 o 
   2   4  -3     1395.53     1447.76      7.82 o 
   3   4  -3      142.81      149.99      2.53 o 
   4   4  -3      339.52      425.45      6.38 o 
   5   4  -3      130.58      138.24      2.42 o 
   6   4  -3     1204.06     1185.52      9.19 o 
   7   4  -3      806.61      821.58      8.27 o 
   8   4  -3      601.41      570.00      7.56 o 
   9   4  -3      388.37      339.86      6.19 o 
  10   4  -3       35.76       38.49      4.03 o 
  11   4  -3       62.78       60.24      3.95 o 
  12   4  -3      169.37      157.97      5.25 o 
  13   4  -3       42.80       36.99      5.06 o 
 -10   5  -3        6.33        2.56      7.16 o 
  -9   5  -3       54.64       42.60      6.12 o 
  -8   5  -3       36.58       35.65      3.57 o 
  -7   5  -3      254.68      244.49      4.50 o 
  -6   5  -3      364.60      381.38      7.63 o 
  -5   5  -3      180.90      163.72      5.36 o 
  -4   5  -3       12.76       10.16      3.46 o 
  -3   5  -3        2.97        0.91      0.73 o 
  -2   5  -3      599.47      567.35      4.22 o 
  -1   5  -3     1992.98     1968.71     10.08 o 
   0   5  -3      245.40      229.12      4.23 o 
   1   5  -3      340.72      325.54      3.41 o 
   2   5  -3      209.19      224.31      2.99 o 
   3   5  -3      237.20      244.45      4.74 o 
   4   5  -3      818.86      834.08      5.59 o 
   5   5  -3       56.88       55.74      2.05 o 
   6   5  -3      311.34      311.92      5.47 o 
   7   5  -3      515.45      478.86      7.04 o 
   8   5  -3       86.34       74.76      4.02 o 
   9   5  -3      410.88      363.36      6.95 o 
  10   5  -3       34.86       30.84      4.17 o 
  11   5  -3      179.45      184.00      5.85 o 
  12   5  -3       45.58       41.78      5.01 o 
  13   5  -3       14.57       12.08      5.92 o 
 -10   6  -3        1.66       -3.65      5.23 o 
  -9   6  -3       24.70       20.07      8.22 o 
  -8   6  -3        8.65        8.05      4.84 o 
  -7   6  -3       88.98       91.49      4.09 o 
  -6   6  -3      142.45      159.07      7.51 o 
  -5   6  -3       25.52       16.06      3.26 o 
  -4   6  -3      109.82      117.89      7.36 o 
  -3   6  -3      125.24      138.44      4.66 o 
  -2   6  -3      163.52      169.49      3.00 o 
  -1   6  -3       70.07       77.65      2.52 o 
   0   6  -3       18.90       18.51      1.95 o 
   1   6  -3       85.95       83.34      2.41 o 
   2   6  -3      795.04      774.01      7.94 o 
   3   6  -3      199.12      226.55      5.37 o 
   4   6  -3      202.53      197.00      4.77 o 
   5   6  -3       69.01       74.13      2.66 o 
   6   6  -3       72.06       71.92      2.62 o 
   7   6  -3      123.23      119.40      4.66 o 
   8   6  -3       38.62       21.16      4.20 o 
   9   6  -3        9.94       10.20      4.64 o 
  10   6  -3       92.05       77.08      5.06 o 
  11   6  -3       11.30        5.86      4.97 o 
  -8   7  -3      101.70      131.51      5.50 o 
  -7   7  -3        2.00        0.21      0.82 o 
  -6   7  -3        5.71        4.55      4.18 o 
  -5   7  -3       50.75       47.50      3.82 o 
  -4   7  -3      272.94      277.70      6.52 o 
  -3   7  -3      161.43      154.44      5.37 o 
  -2   7  -3      168.97      164.52      5.11 o 
  -1   7  -3       23.51       18.91      2.31 o 
   0   7  -3       16.16        9.39      2.19 o 
   1   7  -3      137.04      144.93      4.41 o 
   2   7  -3      292.10      267.36      5.70 o 
   3   7  -3        7.69        4.38      2.57 o 
   4   7  -3      216.72      250.06      5.66 o 
   5   7  -3       40.47       41.62      2.40 o 
   6   7  -3       93.44       97.10      3.70 o 
   7   7  -3      171.64      174.08      5.96 o 
   8   7  -3      112.37      101.72      4.93 o 
   9   7  -3       51.20       43.28      6.02 o 
  10   7  -3       19.27        9.96      6.47 o 
  -6   8  -3       58.66       49.05      6.45 o 
  -5   8  -3        1.32        1.04      1.78 o 
  -4   8  -3       41.80       37.73      5.08 o 
  -3   8  -3      121.96      125.54      5.69 o 
  -2   8  -3        9.63       10.41      4.05 o 
  -1   8  -3       98.75       97.78      4.77 o 
   0   8  -3       72.06       64.65      4.80 o 
   1   8  -3       42.58       43.35      3.11 o 
   2   8  -3       87.89       85.55      3.28 o 
   3   8  -3       91.80       83.44      3.11 o 
   4   8  -3      234.65      232.88     11.06 o 
   5   8  -3       38.26       37.31      3.55 o 
   6   8  -3       29.12       29.83      3.49 o 
   7   8  -3      186.70      197.83      4.38 o 
   8   8  -3       19.76       25.02      7.05 o 
  -2   9  -3       16.63        9.15      6.72 o 
  -1   9  -3       19.74       20.42      7.36 o 
   0   9  -3       26.79       41.53      5.93 o 
   1   9  -3       23.76       22.00      5.63 o 
   2   9  -3      134.34      139.17      3.91 o 
   3   9  -3        0.71       -0.51      3.00 o 
   4   9  -3       29.05       31.00      4.26 o 
   5   9  -3       34.48       24.20      4.02 o 
   6   9  -3        1.27        2.29      5.44 o 
 -13   0  -2      212.35      210.78      6.51 o 
 -12   0  -2       90.48       84.96      4.72 o 
 -11   0  -2       16.73        8.44      4.33 o 
 -10   0  -2      292.45      285.15      6.25 o 
  -9   0  -2      207.29      225.92      5.25 o 
  -8   0  -2      137.93      157.61      4.34 o 
  -7   0  -2      171.97      172.21      4.02 o 
  -6   0  -2     2752.94     2912.05     14.22 o 
  -5   0  -2     2669.28     2872.07     13.06 o 
  -4   0  -2     9625.54    10034.48     22.86 o 
  -3   0  -2     9134.75     9007.61     19.63 o 
  -2   0  -2     2258.76     2174.07      8.30 o 
  -1   0  -2      471.39      488.88      3.31 o 
   0   0  -2       81.43      116.08      1.26 o 
   2   0  -2      649.86      670.83      2.93 o 
   3   0  -2     1246.34     1255.89      4.22 o 
   4   0  -2    13760.09    13702.32     61.70 o 
 -13   1  -2       20.87       22.09      3.77 o 
 -12   1  -2       52.36       57.09      2.82 o 
 -11   1  -2       51.90       49.22      2.63 o 
 -10   1  -2       47.71       45.67      2.23 o 
  -9   1  -2      161.59      167.08      3.33 o 
  -8   1  -2      260.54      267.49      3.74 o 
  -7   1  -2      302.58      312.45      5.38 o 
  -6   1  -2      757.95      720.91      3.67 o 
  -5   1  -2      466.03      462.37      7.32 o 
  -4   1  -2       50.28       55.78      3.01 o 
  -3   1  -2     1428.25     1450.20      7.69 o 
  -2   1  -2      644.93      648.76      7.71 o 
  -1   1  -2     1757.88     1819.13     12.14 o 
   0   1  -2      721.97      695.81      3.01 o 
   1   1  -2     1680.32     1503.48     17.08 o 
   2   1  -2      634.50      604.28      3.40 o 
   4   1  -2      124.46      115.91      1.06 o 
   5   1  -2      293.63      286.14      1.95 o 
   6   1  -2      296.46      291.78      2.26 o 
 -13   2  -2       85.22       92.22      4.91 o 
 -12   2  -2       31.05       32.88      3.18 o 
 -11   2  -2      257.59      250.07      3.81 o 
 -10   2  -2       58.45       51.58      2.69 o 
  -9   2  -2      462.84      432.74      7.03 o 
  -8   2  -2      346.68      354.09      5.42 o 
  -7   2  -2     1457.71     1466.41     11.47 o 
  -6   2  -2      166.79      161.05      1.70 o 
  -5   2  -2      334.61      310.24      3.34 o 
  -4   2  -2     1085.39     1175.77      8.97 o 
  -3   2  -2     1766.73     1838.27     21.82 o 
  -2   2  -2     2145.80     2217.74      6.03 o 
  -1   2  -2      699.58      708.25      9.97 o 
   0   2  -2     9283.63     9691.15     33.04 o 
   1   2  -2      136.70      134.10      4.01 o 
   2   2  -2     3533.49     3584.24     41.64 o 
   3   2  -2      924.34      959.51      3.82 o 
 -12   3  -2       18.14       17.53      3.08 o 
 -11   3  -2      105.28      110.40      4.05 o 
 -10   3  -2       18.40       15.23      3.40 o 
  -9   3  -2       59.88       59.80      3.07 o 
  -8   3  -2      282.49      273.44      5.89 o 
  -7   3  -2       84.08       73.04      3.62 o 
  -6   3  -2      140.48      135.44      6.10 o 
  -5   3  -2      440.84      408.88      5.77 o 
  -4   3  -2      724.44      728.38      7.07 o 
  -3   3  -2     1368.65     1423.35      8.02 o 
  -2   3  -2     1765.93     2004.17     24.69 o 
  -1   3  -2     6410.92     6703.36     26.57 o 
   0   3  -2      582.16      573.13      3.14 o 
   1   3  -2     2552.23     2858.80     10.55 o 
   2   3  -2     1711.34     1760.17     11.75 o 
   3   3  -2     1723.49     1874.59     29.29 o 
   4   3  -2     2822.08     3071.68     11.18 o 
 -12   4  -2       96.43       98.29      7.96 o 
 -11   4  -2       80.16       73.88      6.61 o 
 -10   4  -2      165.50      171.40      6.56 o 
  -9   4  -2        5.43        4.36      4.87 o 
  -8   4  -2      285.72      289.15      7.95 o 
  -7   4  -2      125.35      120.87      3.46 o 
  -6   4  -2     1017.31     1021.54      6.82 o 
  -5   4  -2      624.52      569.04      7.32 o 
  -4   4  -2      536.19      495.51      6.18 o 
  -3   4  -2      507.60      471.11      2.95 o 
  -2   4  -2       97.62      108.76      1.64 o 
  -1   4  -2     2518.01     2550.31     16.28 o 
   0   4  -2      793.13      773.23     12.69 o 
   1   4  -2     1523.99     1633.20     50.77 o 
   2   4  -2      297.25      343.20      6.06 o 
   3   4  -2     2199.16     2215.73      8.26 o 
   4   4  -2      153.73      144.41      3.16 o 
   5   4  -2       64.01       67.09      2.47 o 
  13   4  -2       33.22       35.75      5.98 o 
 -11   5  -2       16.92       22.41      9.31 o 
 -10   5  -2        5.18        0.22      0.68 o 
  -9   5  -2       92.28       83.68      5.17 o 
  -8   5  -2       82.75       77.56      3.69 o 
  -7   5  -2      221.10      210.18      4.21 o 
  -6   5  -2      221.27      249.40      4.37 o 
  -5   5  -2      148.74      135.47      4.74 o 
  -4   5  -2      383.84      405.91     10.29 o 
  -3   5  -2      469.98      479.19      4.64 o 
  -2   5  -2      124.75      123.29      2.52 o 
  -1   5  -2       56.67       64.64      2.96 o 
   0   5  -2      210.15      190.70      3.95 o 
   1   5  -2      114.63      114.37      2.17 o 
   2   5  -2      525.54      535.17      9.80 o 
   3   5  -2       42.93       43.03      1.81 o 
   4   5  -2      484.36      508.78      8.24 o 
   5   5  -2      143.29      145.12      4.20 o 
   6   5  -2      297.98      327.57      5.09 o 
  12   5  -2       13.09       12.76      5.97 o 
 -10   6  -2        1.75       -2.22     47.16 o 
  -9   6  -2      121.08      127.70      5.47 o 
  -8   6  -2      220.27      211.11      4.94 o 
  -7   6  -2      206.24      208.61      8.95 o 
  -6   6  -2      566.01      630.14     14.85 o 
  -5   6  -2       66.31       67.47      3.67 o 
  -4   6  -2      165.78      172.86      4.07 o 
  -3   6  -2      251.30      249.11      6.06 o 
  -2   6  -2      502.28      483.46      4.35 o 
  -1   6  -2      873.44      781.86      8.21 o 
   0   6  -2     1090.70     1144.68      8.73 o 
   1   6  -2     1025.83     1114.38      8.96 o 
   2   6  -2      424.51      438.16      9.24 o 
   3   6  -2      432.05      424.70      6.46 o 
   4   6  -2      125.73      114.56      2.76 o 
   5   6  -2      232.18      242.38      3.63 o 
   6   6  -2      396.09      429.94      4.67 o 
   7   6  -2      199.73      191.81      5.35 o 
   8   6  -2      108.53       88.54      4.86 o 
   9   6  -2      209.85      195.87      6.17 o 
  10   6  -2      223.84      214.20      6.33 o 
  11   6  -2        2.33       -2.80      2.80 o 
  -9   7  -2      101.87      124.49      6.06 o 
  -8   7  -2       42.34       43.35      5.24 o 
  -7   7  -2      152.14      179.83      5.07 o 
  -6   7  -2       99.64      102.72      4.19 o 
  -5   7  -2      131.68      139.26      4.83 o 
  -4   7  -2       60.81       62.39      5.08 o 
  -3   7  -2        6.60        5.25      4.09 o 
  -2   7  -2       38.11       33.84      3.77 o 
  -1   7  -2      189.24      175.71      4.73 o 
   0   7  -2       16.86       10.37      2.80 o 
   1   7  -2       97.65       94.14      4.29 o 
   2   7  -2       41.02       39.73      2.22 o 
   3   7  -2      210.56      232.88      5.32 o 
   4   7  -2       58.06       55.12      2.45 o 
   5   7  -2      132.63      125.32      3.11 o 
   6   7  -2      118.04      118.87      6.16 o 
   7   7  -2        3.74       -0.05      1.06 o 
   8   7  -2      180.15      161.05      5.77 o 
   9   7  -2       98.62       93.76      5.06 o 
  -7   8  -2        6.39        5.45      6.22 o 
  -6   8  -2        4.18        6.16      7.22 o 
  -5   8  -2       16.68       25.39      6.41 o 
  -4   8  -2       34.68       29.13      5.29 o 
  -3   8  -2      173.59      170.06      6.17 o 
  -2   8  -2       31.88       40.83      4.33 o 
  -1   8  -2      280.25      297.72      6.78 o 
   0   8  -2       69.02       77.54      4.21 o 
   1   8  -2      140.84      137.54      3.35 o 
   2   8  -2       48.74       51.12      3.24 o 
   3   8  -2      575.82      622.64      8.87 o 
   4   8  -2        3.75       -0.98      1.17 o 
   5   8  -2       85.68       79.88      3.29 o 
   6   8  -2        6.22        7.00      3.43 o 
   7   8  -2       33.56       29.90      6.32 o 
  -3   9  -2        6.06        6.00      5.38 o 
  -2   9  -2       13.46        4.90      5.28 o 
  -1   9  -2      276.06      289.83      7.26 o 
   0   9  -2      278.31      327.97      8.27 o 
   1   9  -2       16.52       10.36      5.21 o 
   2   9  -2      206.48      205.03      5.38 o 
   3   9  -2       60.80       47.96      4.47 o 
   4   9  -2       43.08       51.45      3.81 o 
   5   9  -2       68.14       70.97      4.05 o 
   6   9  -2       97.08      100.77      5.26 o 
 -13   1  -1       55.10       57.54      3.29 o 
 -12   1  -1       33.24       37.82      2.70 o 
 -11   1  -1      528.46      540.01      4.87 o 
 -10   1  -1       68.53       61.11      2.17 o 
  -9   1  -1      183.49      178.30      3.22 o 
  -8   1  -1     1349.82     1380.87     13.74 o 
  -7   1  -1      129.65      118.14      1.82 o 
  -6   1  -1      485.51      507.14      3.67 o 
  -5   1  -1      525.58      587.97      5.68 o 
  -4   1  -1      990.77     1044.18      3.56 o 
  -3   1  -1     2462.66     2496.97      8.87 o 
  -2   1  -1     1407.24     1382.80      4.17 o 
  -1   1  -1     1793.93     1677.33     47.06 o 
   0   1  -1      945.70      549.02     29.80 o 
   4   1  -1     3800.47     3981.29      7.94 o 
   5   1  -1     5388.78     5584.76     10.13 o 
   7   1  -1       15.64       16.00      0.70 o 
 -13   2  -1       36.53       33.64      3.75 o 
 -12   2  -1       93.23       91.02      3.64 o 
 -11   2  -1       70.51       73.05      2.55 o 
 -10   2  -1        4.97        3.52      3.07 o 
  -9   2  -1      570.42      581.60      5.87 o 
  -8   2  -1     1512.03     1555.60      8.75 o 
  -7   2  -1      245.15      251.56      6.74 o 
  -6   2  -1      329.63      378.00      5.22 o 
  -5   2  -1      721.59      825.18     10.13 o 
  -4   2  -1     2117.70     2277.07     10.48 o 
  -2   2  -1     2153.59     2353.06      6.25 o 
  -1   2  -1      986.49      941.56      8.84 o 
   0   2  -1      494.61      512.39      3.66 o 
   1   2  -1      580.77      630.09      3.73 o 
   2   2  -1     5288.95     5569.57     11.78 o 
   3   2  -1      923.32      925.33      4.84 o 
 -13   3  -1        0.25       -2.76      2.76 o 
 -12   3  -1       87.10       89.77      2.96 o 
 -11   3  -1       50.24       41.93      3.67 o 
 -10   3  -1       50.10       43.30      3.23 o 
  -9   3  -1      189.17      191.04      3.87 o 
  -8   3  -1      362.99      364.25      4.75 o 
  -7   3  -1      546.89      531.76      7.57 o 
  -6   3  -1      125.05      109.59      3.59 o 
  -5   3  -1     1636.92     1712.79     11.38 o 
  -4   3  -1      868.78      869.97      7.52 o 
  -2   3  -1     4716.65     4882.52      8.88 o 
  -1   3  -1      217.33      215.69      2.42 o 
   0   3  -1      139.65      143.54      2.89 o 
   1   3  -1     1225.14     1311.88     28.94 o 
   2   3  -1      951.38     1065.44      6.22 o 
   4   3  -1      224.20      244.51      3.17 o 
 -12   4  -1        0.36       -0.29      1.33 o 
 -11   4  -1      140.42      136.27      6.21 o 
 -10   4  -1      155.65      163.11      6.78 o 
  -9   4  -1       25.56       27.10      4.59 o 
  -8   4  -1      238.40      232.82      6.39 o 
  -7   4  -1     1551.17     1596.57     13.72 o 
  -6   4  -1     1264.51     1221.58     10.96 o 
  -4   4  -1      230.83      266.76      3.50 o 
  -3   4  -1      715.45      708.39     12.76 o 
  -2   4  -1     1025.44     1136.70     10.25 o 
  -1   4  -1      660.46      627.57      4.74 o 
   0   4  -1     1529.06     1626.79      5.82 o 
   1   4  -1      263.20      282.24      5.21 o 
   2   4  -1     1725.29     2212.10     10.81 o 
   3   4  -1      125.42      175.21      3.18 o 
   4   4  -1      257.25      257.29      3.77 o 
   5   4  -1      533.34      525.18      5.21 o 
 -11   5  -1       50.60       44.33      6.69 o 
 -10   5  -1      137.29      130.96      6.03 o 
  -9   5  -1      256.51      246.55      7.02 o 
  -8   5  -1       69.78       70.53      5.38 o 
  -7   5  -1      125.65      116.25      5.33 o 
  -6   5  -1      352.68      380.78     14.47 o 
  -5   5  -1      692.86      717.49      6.17 o 
  -4   5  -1      178.93      185.35      5.41 o 
  -3   5  -1     1026.94     1047.66      5.21 o 
  -2   5  -1      156.93      164.17      2.70 o 
  -1   5  -1       20.68       20.04      1.54 o 
   0   5  -1       74.39       78.19      1.92 o 
   1   5  -1      246.60      240.72      2.77 o 
   2   5  -1     2456.67     2435.42     12.06 o 
   3   5  -1      791.98      787.70      6.89 o 
   4   5  -1       89.86       85.24      2.92 o 
   5   5  -1      529.53      507.94      5.84 o 
   6   5  -1        1.76        1.48      2.49 o 
 -10   6  -1       21.41       23.59      9.14 o 
  -9   6  -1       75.06       90.79      4.74 o 
  -8   6  -1        4.13        6.13      4.09 o 
  -7   6  -1       29.11       23.52      4.00 o 
  -6   6  -1        9.34        8.81      3.55 o 
  -5   6  -1       76.35       76.58      3.18 o 
  -4   6  -1      225.57      243.65      6.47 o 
  -3   6  -1      100.27      116.06      5.38 o 
  -2   6  -1      569.38      550.02      4.56 o 
  -1   6  -1      221.59      232.25      3.33 o 
   0   6  -1      454.33      480.18      5.82 o 
   1   6  -1        2.91        3.30      1.68 o 
   2   6  -1      207.80      200.56      4.31 o 
   3   6  -1      191.75      210.16      3.35 o 
   4   6  -1      354.19      358.92      5.49 o 
   5   6  -1       26.72       23.22      2.97 o 
   6   6  -1      200.59      206.33      4.44 o 
  -9   7  -1       61.01       59.81      6.37 o 
  -8   7  -1       55.95       61.73      5.56 o 
  -7   7  -1       64.47       64.46      4.44 o 
  -6   7  -1       19.41       22.76      4.44 o 
  -5   7  -1      261.97      327.12      6.07 o 
  -4   7  -1        8.22        2.74      4.92 o 
  -3   7  -1      121.60      120.93      4.92 o 
  -2   7  -1      214.28      246.98      6.01 o 
  -1   7  -1        9.30        6.55      2.14 o 
   0   7  -1      117.01      108.95      3.13 o 
   1   7  -1      132.54      130.53      3.06 o 
   2   7  -1      229.44      230.54      5.95 o 
   3   7  -1        0.92       -0.09      1.20 o 
   4   7  -1        4.81        2.49      1.79 o 
   5   7  -1      146.55      154.84      4.92 o 
   6   7  -1      154.99      148.82      5.60 o 
  -7   8  -1       47.58       54.08      5.88 o 
  -6   8  -1        6.29        6.93      7.47 o 
  -5   8  -1      219.86      262.03      8.22 o 
  -4   8  -1       29.33       27.07      5.55 o 
  -3   8  -1      141.98      140.50      6.03 o 
  -2   8  -1       35.63       29.94      4.38 o 
  -1   8  -1       12.54       10.36      3.28 o 
   0   8  -1       99.27      106.43      4.54 o 
   1   8  -1       19.04       16.28      2.82 o 
   2   8  -1      279.82      298.34      6.09 o 
   3   8  -1       73.55       74.99      3.13 o 
   4   8  -1       21.76       16.72      2.94 o 
   5   8  -1       41.46       41.88      4.73 o 
   6   8  -1        2.54        6.04      3.87 o 
   7   8  -1       40.94       37.70      5.11 o 
  -4   9  -1       36.18       42.90      6.05 o 
  -3   9  -1       12.18       10.32      4.79 o 
  -2   9  -1       90.62      102.52      5.66 o 
  -1   9  -1       38.13       53.06      4.62 o 
   0   9  -1       77.66       80.99      5.71 o 
   1   9  -1       33.59       24.45      5.67 o 
   2   9  -1       24.02       26.02      4.07 o 
   3   9  -1       46.76       42.31      3.69 o 
   4   9  -1       71.61       72.20      3.90 o 
   5   9  -1        2.64       -0.12      1.07 o 
 -13   0   0       22.00       16.12      5.55 o 
 -12   0   0       29.61       24.69      4.38 o 
 -11   0   0      456.45      481.56      7.48 o 
 -10   0   0      304.93      298.63      5.73 o 
  -9   0   0      626.78      658.14      7.61 o 
  -8   0   0       55.64       51.07      1.58 o 
  -7   0   0      989.88      934.85      8.60 o 
  -6   0   0     1079.83     1147.86      4.84 o 
  -5   0   0     4731.92     4841.51     27.53 o 
  -4   0   0     1464.13     1390.71      4.38 o 
  -3   0   0     3724.79     3653.88     26.69 o 
  -2   0   0     7145.92     6607.78     35.89 o 
   2   0   0     7167.55     6249.31     30.84 o 
   4   0   0     1436.41     1411.03      4.83 o 
   5   0   0     4747.48     4889.33      9.83 o 
   6   0   0     1029.59     1120.06      5.03 o 
 -13   1   0       86.89       89.05      2.93 o 
 -12   1   0      133.43      129.01      3.37 o 
 -11   1   0       30.82       28.82      2.21 o 
 -10   1   0      409.27      400.61      4.61 o 
  -9   1   0      202.43      192.15      2.67 o 
  -8   1   0      639.39      637.16      5.73 o 
  -7   1   0      886.01      916.82      5.92 o 
  -6   1   0      814.44      921.24      4.37 o 
  -5   1   0      876.97     1014.42      8.59 o 
  -4   1   0      680.68      695.40      5.11 o 
  -3   1   0     5848.74     5944.32     25.50 o 
  -2   1   0      183.30      192.35      2.63 o 
  -1   1   0     4521.18     1976.12      5.60 o 
   0   1   0      556.07       22.29      0.56 o 
   1   1   0     4494.30     1205.96      3.95 o 
   2   1   0      188.14      182.70      1.47 o 
   4   1   0      677.04      693.21      3.90 o 
   5   1   0      896.81     1022.85      5.09 o 
   6   1   0      829.27      936.19      5.14 o 
   7   1   0      897.10      944.50      5.44 o 
   8   1   0      651.89      630.98      4.55 o 
 -14   2   0       10.18       15.69      7.22 o 
 -13   2   0       13.96       13.28      3.50 o 
 -12   2   0       73.30       78.98      2.82 o 
 -11   2   0      113.20       91.66      2.59 o 
 -10   2   0      735.52      722.44      6.69 o 
  -9   2   0      738.73      744.57      6.37 o 
  -8   2   0      493.52      487.18      3.49 o 
  -7   2   0      847.37      841.69      4.14 o 
  -6   2   0      816.77      811.64      4.39 o 
  -5   2   0      302.67      270.70      2.83 o 
  -4   2   0     2714.88     2806.77     10.91 o 
  -3   2   0     3044.78     3077.90     11.40 o 
  -2   2   0     2023.00     2009.53      4.69 o 
  -1   2   0      186.07      181.39      3.28 o 
   0   2   0     2745.88     2746.65      7.84 o 
   2   2   0     2037.90     2065.19      6.68 o 
   3   2   0     3062.72     3155.35      8.36 o 
   4   2   0     2665.51     2922.70      9.71 o 
   5   2   0      296.55      260.78      3.12 o 
   6   2   0      803.99      798.48      5.47 o 
   7   2   0      839.29      830.15      5.82 o 
   8   2   0      474.53      484.13      4.75 o 
 -13   3   0       34.65       27.47      3.91 o 
 -12   3   0        6.48       -1.10      2.51 o 
 -11   3   0       52.95       60.63      3.35 o 
 -10   3   0      299.40      297.74      4.87 o 
  -9   3   0       86.78       80.70      5.32 o 
  -8   3   0      113.28      116.65      4.40 o 
  -7   3   0       70.72       64.27      3.35 o 
  -6   3   0      314.22      311.77      5.35 o 
  -5   3   0     1873.04     1696.23     11.05 o 
  -4   3   0      363.46      324.29      4.37 o 
  -3   3   0      507.66      603.39      3.21 o 
  -2   3   0     1624.20     1671.13      4.81 o 
  -1   3   0      849.95      795.41      4.06 o 
   0   3   0     1682.17     1726.89      7.69 o 
   3   3   0      494.29      598.78      4.54 o 
   4   3   0      374.61      396.02      3.77 o 
   6   3   0      312.28      295.68      3.85 o 
   7   3   0       71.33       66.11      2.38 o 
 -12   4   0       32.69       24.89      7.03 o 
 -11   4   0        6.39        3.55      5.79 o 
 -10   4   0      132.37      143.91      6.39 o 
  -9   4   0      251.72      268.60      7.14 o 
  -8   4   0       48.44       49.10      3.78 o 
  -7   4   0     1002.45      975.36     10.57 o 
  -6   4   0      571.34      529.72      7.26 o 
  -5   4   0      678.25      652.03      7.74 o 
  -4   4   0      265.59      275.72      5.53 o 
  -3   4   0      531.72      550.46      6.73 o 
  -2   4   0     2538.29     2687.66     10.14 o 
  -1   4   0      806.26      796.92      6.36 o 
   0   4   0     1609.68     1921.22      9.98 o 
   1   4   0      807.42      792.29      6.10 o 
   2   4   0     2571.27     2693.35     10.72 o 
   3   4   0      518.33      539.50      4.98 o 
   4   4   0      280.38      276.19      3.65 o 
   5   4   0      667.34      641.54      5.44 o 
 -11   5   0       30.27       22.35      7.14 o 
 -10   5   0       95.75      112.59      6.43 o 
  -9   5   0       44.33       34.38      4.65 o 
  -8   5   0       14.49       14.44      4.70 o 
  -7   5   0       62.68       65.56      4.74 o 
  -6   5   0       91.39       80.51      4.72 o 
  -5   5   0      247.11      241.00      5.97 o 
  -4   5   0       82.84       82.14      3.57 o 
  -3   5   0      529.56      515.40      4.28 o 
  -2   5   0      241.30      255.60      2.76 o 
  -1   5   0      323.08      313.52      3.81 o 
   0   5   0     1612.38     1761.23     47.32 o 
   2   5   0      251.45      259.38      4.02 o 
   3   5   0      527.99      528.30      5.67 o 
   4   5   0       80.00       77.60      2.73 o 
   5   5   0      242.56      257.52      4.24 o 
   6   5   0       97.00       94.39      2.96 o 
 -10   6   0      210.09      241.75     13.31 o 
  -9   6   0       11.67        9.04      4.63 o 
  -8   6   0      241.47      248.58      6.96 o 
  -7   6   0       21.61       19.05      3.92 o 
  -6   6   0      325.93      315.41      5.05 o 
  -5   6   0       23.24       22.15      3.13 o 
  -4   6   0       32.07       27.56      2.82 o 
  -3   6   0     2636.34     2643.63     15.57 o 
  -2   6   0      924.40     1003.77     15.80 o 
  -1   6   0      921.14      923.10      5.61 o 
   0   6   0       61.22       54.23      3.69 o 
   1   6   0      899.69      946.70      8.02 o 
   3   6   0     2609.57     2564.38     13.26 o 
   4   6   0       31.07       29.90      2.76 o 
   5   6   0       24.86       23.01      2.82 o 
 -10   7   0        3.38       -0.11      1.67 o 
  -9   7   0       67.81       91.73      5.79 o 
  -8   7   0       31.37       24.43      5.19 o 
  -7   7   0       23.08       20.52      4.64 o 
  -6   7   0       86.71       99.97      4.29 o 
  -5   7   0      158.21      167.62      6.35 o 
  -4   7   0       55.69       63.10      4.48 o 
  -3   7   0       47.32       39.91      4.29 o 
  -2   7   0       24.19       21.14      4.13 o 
  -1   7   0      187.25      183.65      3.22 o 
   0   7   0     1386.39     1435.38     54.30 o 
   1   7   0      194.17      175.36      3.13 o 
   2   7   0       27.56       19.61      2.64 o 
   3   7   0       46.43       42.11      3.11 o 
   4   7   0       55.62       51.86      3.25 o 
   5   7   0      154.14      136.12      4.09 o 
  -8   8   0       83.12       90.05      8.50 o 
  -7   8   0      243.26      294.60      8.99 o 
  -6   8   0      190.53      226.25      8.32 o 
  -2   8   0       95.70       96.32      4.78 o 
  -1   8   0      168.52      162.05      5.48 o 
   0   8   0        0.11        0.90      3.65 o 
   1   8   0      170.56      164.15      3.36 o 
   2   8   0       97.17       94.69      3.07 o 
   3   8   0       69.43       59.62      3.76 o 
   4   8   0      180.89      164.08      3.79 o 
   5   8   0      219.11      204.36     10.64 o 
  -4   9   0       72.84       80.08      6.17 o 
  -3   9   0       31.92       32.60      6.09 o 
  -2   9   0      207.82      239.82      7.14 o 
  -1   9   0       16.33       15.77      4.29 o 
   0   9   0       37.77       24.71      5.49 o 
   1   9   0       16.50       16.80      6.11 o 
   2   9   0      211.61      224.91      6.19 o 
   3   9   0       31.55       20.69      3.89 o 
   4   9   0       72.71       67.19      5.03 o 
   5   9   0      144.58      139.31      5.90 o 
 -14   1   1       80.61       84.11      6.70 o 
 -13   1   1       52.95       47.79      4.30 o 
 -12   1   1        3.49        1.94      2.59 o 
 -11   1   1       67.87       67.19      2.19 o 
 -10   1   1      162.35      165.34      3.34 o 
  -9   1   1      411.72      422.77      2.88 o 
  -8   1   1     1810.23     1822.58      6.12 o 
  -7   1   1       12.35       10.04      0.91 o 
  -6   1   1      356.71      443.52      3.32 o 
  -5   1   1     5392.26     5619.58     33.09 o 
  -4   1   1     3795.62     3995.31     25.17 o 
  -3   1   1     1464.49     1511.00      5.66 o 
  -2   1   1        6.49       10.64      0.49 o 
  -1   1   1     4182.24     1415.85     63.18 o 
   1   1   1     1800.57     1738.23      5.14 o 
   2   1   1     1459.48     1389.64      3.35 o 
   3   1   1     2447.43     2496.00      7.94 o 
   4   1   1      991.16     1023.77      5.47 o 
   5   1   1      501.70      586.35      4.48 o 
   6   1   1      496.34      525.16      4.38 o 
   7   1   1      126.08      111.03      2.34 o 
   8   1   1     1376.92     1390.83      7.48 o 
 -13   2   1      207.90      220.67      6.34 o 
 -12   2   1      106.29      119.36      3.38 o 
 -11   2   1        6.89        4.35      3.22 o 
 -10   2   1       64.79       58.92      2.71 o 
  -9   2   1       33.56       32.43      2.55 o 
  -8   2   1     1202.03     1223.80     13.61 o 
  -7   2   1      444.74      458.50      5.46 o 
  -6   2   1        8.91       11.66      1.22 o 
  -5   2   1      345.98      320.47      2.92 o 
  -4   2   1      986.79      988.39      6.85 o 
  -3   2   1      909.49      920.87      6.12 o 
  -2   2   1     5312.32     5561.04     14.45 o 
   0   2   1      509.06      544.17      3.49 o 
   1   2   1      984.26     1023.96      3.60 o 
   2   2   1     2198.93     2348.75      8.14 o 
   3   2   1     1209.98     1194.62      7.70 o 
   4   2   1     2168.74     2258.13      8.85 o 
   5   2   1      737.25      801.39      5.60 o 
   6   2   1      333.87      367.85      4.03 o 
   7   2   1      244.70      224.54      3.46 o 
   8   2   1     1486.21     1517.10      8.53 o 
 -13   3   1       34.38       29.07      3.49 o 
 -12   3   1        9.56        5.52      6.09 o 
 -11   3   1      194.24      204.43      6.61 o 
 -10   3   1      166.71      157.98      5.87 o 
  -9   3   1      235.59      237.09      6.07 o 
  -8   3   1     1047.23     1087.55     55.03 o 
  -7   3   1       15.47       11.83      2.90 o 
  -6   3   1      512.86      505.56      6.64 o 
  -5   3   1      150.10      129.44      3.38 o 
  -4   3   1      228.07      247.00      4.15 o 
  -3   3   1      535.55      581.56      3.07 o 
  -2   3   1      924.93      890.64      6.82 o 
   1   3   1      187.80      214.82      3.06 o 
   2   3   1     4725.63     4862.53     13.50 o 
   3   3   1     1247.61     1461.14      9.15 o 
   4   3   1      870.72      888.98      5.20 o 
   5   3   1     1613.75     1704.26      9.21 o 
   6   3   1      124.10      113.48      2.83 o 
   7   3   1      567.23      567.53      5.90 o 
 -12   4   1       16.38       17.02      6.67 o 
 -11   4   1      156.48      166.40      7.03 o 
 -10   4   1      459.05      496.84      9.75 o 
  -9   4   1        4.56        8.02      4.51 o 
  -8   4   1      137.02      132.66      5.29 o 
  -7   4   1       13.95        7.71      2.77 o 
  -6   4   1      258.01      249.79      5.39 o 
  -5   4   1      550.71      526.91      7.13 o 
  -4   4   1      250.29      244.73      2.15 o 
  -3   4   1      125.52      166.54      2.25 o 
  -2   4   1     1700.92     1994.97      7.27 o 
  -1   4   1      264.44      267.84      4.12 o 
   0   4   1     1545.00     1597.19      8.51 o 
   1   4   1      643.08      614.14      5.46 o 
   2   4   1     1016.90     1113.14      6.80 o 
   3   4   1      717.45      748.86      5.72 o 
   4   4   1      236.12      268.36      3.55 o 
   5   4   1     1114.86     1057.70      9.72 o 
   6   4   1     1253.26     1186.70      8.58 o 
   7   4   1     1541.81     1470.26      9.76 o 
 -12   5   1      106.95      108.07      6.59 o 
 -11   5   1       42.91       43.38      7.27 o 
 -10   5   1       50.25       36.74      6.27 o 
  -9   5   1        3.13        4.51      5.67 o 
  -8   5   1       18.40        8.56      5.28 o 
  -7   5   1     1285.01     1305.18     13.21 o 
  -6   5   1        2.07       -2.42      2.42 o 
  -5   5   1      522.07      506.49      8.02 o 
  -4   5   1       86.98       76.68      3.83 o 
  -3   5   1      766.06      779.10      5.09 o 
  -2   5   1     2474.43     2371.35     12.28 o 
  -1   5   1      240.38      244.31      4.32 o 
   0   5   1       77.36       84.93      3.43 o 
   1   5   1       23.12       19.31      2.12 o 
   2   5   1      163.72      166.51      3.44 o 
   4   5   1      178.93      177.49      3.48 o 
 -11   6   1        7.83       10.21      9.67 o 
 -10   6   1       19.30       19.05      8.46 o 
  -9   6   1       36.75       32.24      6.35 o 
  -8   6   1      128.78      133.34      6.35 o 
  -7   6   1        0.27        0.38      4.24 o 
  -6   6   1      204.26      223.29      6.71 o 
  -5   6   1       27.58       19.22      4.75 o 
  -4   6   1      357.37      375.49      7.10 o 
  -3   6   1      199.50      207.11      5.31 o 
  -2   6   1      214.08      209.25      3.10 o 
  -1   6   1        3.44        0.23      2.08 o 
   0   6   1      464.89      471.97      6.36 o 
   1   6   1      227.37      233.25      4.90 o 
   3   6   1      101.27      124.55      3.87 o 
 -10   7   1       90.48       90.95      8.72 o 
  -9   7   1      113.10      123.33      5.82 o 
  -8   7   1       19.56       20.50      4.81 o 
  -7   7   1       67.94       68.80      4.61 o 
  -6   7   1      155.32      159.31      4.66 o 
  -5   7   1      148.57      154.70      5.89 o 
  -4   7   1        5.03        2.56      5.01 o 
  -3   7   1        0.59       -1.01      1.01 o 
  -1   7   1      125.32      130.80      2.75 o 
   0   7   1      122.25      115.40      4.68 o 
   1   7   1        9.29        5.56      2.79 o 
   2   7   1      216.24      225.17      4.80 o 
   3   7   1      125.46      111.26      3.86 o 
   4   7   1        9.62        4.85      3.33 o 
  -8   8   1        7.15        3.85      9.49 o 
  -7   8   1       40.31       42.86      7.70 o 
  -6   8   1        2.81       -1.28      1.98 o 
  -5   8   1       40.20       46.82      5.61 o 
  -4   8   1       21.48       14.26      6.31 o 
  -3   8   1       73.01       82.52      5.84 o 
  -2   8   1      280.09      305.11      7.12 o 
  -1   8   1       18.38       21.06      4.40 o 
   0   8   1      100.14      107.23      4.65 o 
   1   8   1       15.07       14.23      2.40 o 
   2   8   1       37.14       33.19      2.86 o 
   3   8   1      143.04      122.13      4.33 o 
   4   8   1       29.51       23.74      4.19 o 
  -4   9   1       72.43       81.60      7.22 o 
  -3   9   1       47.16       43.80      6.21 o 
  -2   9   1       23.73       31.72      5.70 o 
  -1   9   1       32.94       31.96      4.06 o 
   0   9   1       79.39       81.84      4.81 o 
   1   9   1       39.05       44.97      4.99 o 
   2   9   1       92.41       89.29      6.01 o 
   3   9   1       11.81        7.03      3.65 o 
   4   9   1       38.77       35.47      5.18 o 
   5   9   1       14.57       12.35      6.22 o 
 -14   0   2      126.25      127.99      5.37 o 
 -13   0   2       33.89       25.63      4.28 o 
 -12   0   2      948.50      889.38      9.53 o 
 -11   0   2       28.57       31.89      3.41 o 
 -10   0   2       15.11       10.07      2.41 o 
  -9   0   2      712.88      707.01     13.95 o 
  -8   0   2      481.31      494.79      4.68 o 
  -7   0   2     1326.98     1341.50      5.75 o 
  -6   0   2     6088.19     6345.23     33.71 o 
  -5   0   2     3910.96     4071.66      8.38 o 
  -4   0   2    13848.21    13607.54     55.91 o 
  -3   0   2     1211.31     1264.11      5.85 o 
  -2   0   2      722.00      743.20      4.03 o 
  -1   0   2       75.01       35.97      0.82 o 
   0   0   2       85.68       23.05      0.54 o 
   4   0   2     9461.72     9988.69     18.97 o 
   5   0   2     2673.15     2961.84     10.61 o 
   6   0   2     2726.71     2857.42     10.74 o 
   7   0   2      168.11      164.52      2.90 o 
 -14   1   2       25.87       31.03      6.55 o 
 -13   1   2       15.65       17.73      4.58 o 
 -12   1   2      129.77      127.37      5.09 o 
 -11   1   2        6.27        7.35      2.01 o 
 -10   1   2      113.11      100.68      2.20 o 
  -9   1   2      498.82      504.06      5.02 o 
  -8   1   2      328.36      309.71      2.35 o 
  -7   1   2      102.88       87.05      1.27 o 
  -6   1   2      287.50      303.64      3.54 o 
  -5   1   2      270.39      265.57      5.82 o 
  -4   1   2      120.77      114.47      1.09 o 
  -3   1   2     3357.78     3320.78     47.53 o 
  -2   1   2      609.98      604.28      3.88 o 
  -1   1   2     1662.55     1318.33     33.34 o 
   0   1   2      707.66      675.35      3.58 o 
   1   1   2     1754.59     1793.01      6.53 o 
   2   1   2      660.47      640.77      4.28 o 
   3   1   2     1430.39     1393.37      6.73 o 
   5   1   2      483.27      477.36      4.39 o 
   6   1   2      773.31      731.59      5.66 o 
   7   1   2      300.68      311.18      4.10 o 
   8   1   2      258.36      262.25      4.00 o 
 -14   2   2       19.95       20.74      6.98 o 
 -13   2   2      227.40      223.70      7.03 o 
 -12   2   2      123.62      123.01      3.60 o 
 -11   2   2      280.32      263.84      6.36 o 
 -10   2   2       56.99       60.04      2.49 o 
  -9   2   2      460.08      472.91      3.67 o 
  -8   2   2      311.18      295.65      2.80 o 
  -7   2   2      878.56      893.70      7.36 o 
  -6   2   2      920.80      915.99      7.69 o 
  -5   2   2      394.43      422.14      4.73 o 
  -4   2   2     4248.03     4358.65     14.30 o 
  -3   2   2      937.47      930.58      6.14 o 
  -2   2   2     3562.44     3621.53     94.11 o 
  -1   2   2      141.19      143.08      1.94 o 
   0   2   2     9283.61     9628.85     16.28 o 
   1   2   2      694.88      698.58     22.39 o 
   2   2   2     2108.26     2226.67     31.95 o 
   3   2   2     1770.84     1834.19     21.20 o 
   6   2   2      164.04      154.27      3.03 o 
   7   2   2     1452.16     1480.02      8.93 o 
   8   2   2      333.39      372.20      5.03 o 
 -13   3   2       42.64       35.56      6.88 o 
 -12   3   2       50.70       45.02      5.89 o 
 -11   3   2        7.36        3.07      5.19 o 
 -10   3   2      111.69      102.76      4.40 o 
  -9   3   2      112.12      110.07      2.68 o 
  -8   3   2        9.39        9.99      2.12 o 
  -7   3   2     1304.61     1318.81     11.01 o 
  -6   3   2        0.64        2.56      2.39 o 
  -5   3   2      314.29      326.24      4.75 o 
  -4   3   2     2847.20     3035.17     13.85 o 
  -1   3   2     2562.22     2766.50      9.49 o 
   1   3   2     6445.92     6666.41     10.69 o 
   2   3   2     1741.07     1967.12     42.82 o 
   3   3   2     1402.95     1439.95      8.07 o 
   4   3   2      720.74      714.30      3.74 o 
   5   3   2      432.85      398.87      4.79 o 
   6   3   2      142.04      135.96      3.18 o 
   7   3   2       76.83       75.29      2.81 o 
   8   3   2      302.47      281.10      4.54 o 
 -13   4   2       33.20       32.99      6.96 o 
 -12   4   2       15.58       13.18      6.79 o 
 -11   4   2       78.81       85.76      5.40 o 
 -10   4   2      504.55      542.96      9.64 o 
  -9   4   2        9.58        6.83      4.47 o 
  -8   4   2      301.91      302.79      6.50 o 
  -7   4   2      480.65      467.65      7.22 o 
  -6   4   2     1218.66     1200.86     10.97 o 
  -5   4   2       63.06       64.08      3.18 o 
  -4   4   2      151.95      140.54      1.47 o 
  -3   4   2     2188.49     2193.02     13.14 o 
   1   4   2     2565.06     2595.06     11.14 o 
   2   4   2       94.93      104.59      1.82 o 
   3   4   2      506.41      480.99      3.48 o 
   4   4   2      543.60      479.03      4.44 o 
   5   4   2      615.48      567.68      4.72 o 
   8   4   2      295.71      297.78      5.30 o 
 -12   5   2       11.48        2.44      6.95 o 
 -11   5   2       28.35       25.94      6.67 o 
 -10   5   2       35.79       29.75      5.45 o 
  -9   5   2      240.24      247.94      7.07 o 
  -8   5   2       81.52       80.23      4.33 o 
  -7   5   2       64.11       76.06      4.06 o 
  -6   5   2      291.35      320.51      6.80 o 
  -5   5   2      140.94      142.30      4.69 o 
  -4   5   2      479.40      505.47      7.62 o 
  -1   5   2      115.29      103.83      3.47 o 
   0   5   2      204.35      188.21      3.91 o 
   2   5   2      131.54      116.09      3.18 o 
   3   5   2      485.16      484.42      5.18 o 
   5   5   2      145.03      124.25      2.86 o 
 -11   6   2        2.77        2.38      9.42 o 
 -10   6   2      222.79      230.64      8.06 o 
  -9   6   2      213.89      225.32      7.71 o 
  -8   6   2      115.25       99.25      5.27 o 
  -7   6   2      216.53      217.87      6.73 o 
  -5   6   2      224.53      239.31      6.86 o 
  -3   6   2      445.05      428.77      6.95 o 
  -2   6   2      420.49      426.68      6.45 o 
  -1   6   2     1033.16     1079.90      9.34 o 
   0   6   2     1087.51     1203.28     10.09 o 
   1   6   2      855.72      782.98      7.60 o 
   3   6   2      257.62      261.70      4.52 o 
   4   6   2      168.27      158.39      3.66 o 
  -9   7   2       99.55      118.62      6.78 o 
  -8   7   2      179.66      185.09      7.36 o 
  -7   7   2        3.31        7.10      5.27 o 
  -6   7   2      118.44      125.18      6.09 o 
  -5   7   2      130.19      124.76      5.28 o 
  -4   7   2       61.84       60.72      4.85 o 
  -3   7   2      216.29      234.02      6.01 o 
  -2   7   2       42.91       41.74      4.26 o 
  -1   7   2       90.56       96.62      5.01 o 
   0   7   2       21.64       18.86      3.25 o 
   1   7   2      189.69      176.89      4.43 o 
   2   7   2       41.85       36.81      2.96 o 
   3   7   2        8.63        9.01      3.83 o 
   4   7   2       58.23       54.19      3.37 o 
  -8   8   2       17.81       11.99      8.85 o 
  -7   8   2       33.58       53.59      7.74 o 
  -6   8   2        6.32       10.33      7.09 o 
  -5   8   2       86.88       94.51      7.18 o 
  -4   8   2        3.65        1.41      5.49 o 
  -3   8   2      577.65      646.92      9.69 o 
  -2   8   2       51.07       64.60      5.33 o 
  -1   8   2      139.52      131.72      5.20 o 
   0   8   2       67.85       72.90      4.39 o 
   1   8   2      279.36      278.05      5.87 o 
   2   8   2       32.68       29.11      4.11 o 
   3   8   2      170.34      143.67      4.55 o 
  -4   9   2       42.45       63.92      7.42 o 
  -3   9   2       63.25       57.49      6.51 o 
  -1   9   2       15.82       12.33      4.27 o 
   0   9   2      272.35      253.77      6.30 o 
   1   9   2      273.48      270.52      6.51 o 
   2   9   2       14.39        9.99      5.85 o 
   3   9   2        5.79        0.52      3.26 o 
 -14   1   3        2.33       -2.26      3.63 o 
 -13   1   3       17.86       12.17      4.86 o 
 -12   1   3      505.21      543.40      8.83 o 
 -11   1   3      106.98       97.84      2.13 o 
 -10   1   3      482.27      488.38      4.36 o 
  -9   1   3      541.36      532.79      5.06 o 
  -8   1   3      556.95      545.16      3.59 o 
  -7   1   3      969.92     1049.99      6.44 o 
  -6   1   3        0.67        1.07      0.72 o 
  -5   1   3      555.09      554.67      6.82 o 
  -4   1   3      847.07      863.47     12.63 o 
  -3   1   3     1037.55     1045.64      5.85 o 
  -2   1   3     1173.07     1193.63      3.56 o 
  -1   1   3    14349.97    14663.44     88.55 o 
   0   1   3      481.04      539.38      7.25 o 
   1   1   3       95.66      100.09      1.99 o 
   2   1   3     1232.91     1223.49      6.72 o 
   3   1   3     1044.74     1093.96      6.71 o 
   4   1   3     5081.50     5375.60     15.57 o 
   5   1   3      199.56      169.06      3.07 o 
   6   1   3      731.65      724.97      6.20 o 
   7   1   3      124.11      118.26      3.08 o 
   8   1   3      171.13      183.58      3.73 o 
 -14   2   3       90.45       92.23      6.74 o 
 -13   2   3       12.18       13.93      5.20 o 
 -12   2   3      109.80      116.62      5.59 o 
 -11   2   3       72.87       66.80      4.09 o 
 -10   2   3     1200.34     1192.41     10.56 o 
  -9   2   3      355.72      344.33      4.50 o 
  -8   2   3      482.79      474.14      2.95 o 
  -7   2   3     1054.45     1070.63     12.99 o 
  -6   2   3     1170.51     1269.67     12.22 o 
  -5   2   3     1381.08     1426.67      6.22 o 
  -4   2   3      837.59      883.07      6.53 o 
  -3   2   3      407.30      421.78      4.28 o 
  -2   2   3     1602.84     1600.45      6.11 o 
   1   2   3      478.48      428.81      3.96 o 
   2   2   3     2289.28     2351.24      9.83 o 
   3   2   3       97.59      114.47      1.19 o 
   4   2   3      357.37      336.65      4.23 o 
   5   2   3       10.81       10.44      1.78 o 
   6   2   3      642.87      639.22      6.08 o 
   7   2   3      362.51      345.58      4.63 o 
   8   2   3       82.38       82.67      2.95 o 
 -14   3   3       15.76       15.37      6.11 o 
 -13   3   3       24.56       25.79      6.32 o 
 -12   3   3      114.57      110.53      5.59 o 
 -11   3   3        0.25       -1.75      2.67 o 
 -10   3   3      278.34      293.14      5.88 o 
  -9   3   3      144.32      150.00      3.09 o 
  -8   3   3      847.68      875.13      7.50 o 
  -7   3   3      543.39      551.50      7.19 o 
  -6   3   3      516.74      448.12      5.69 o 
  -5   3   3     3525.27     3714.52     15.95 o 
  -1   3   3      359.71      412.44      3.97 o 
   0   3   3       60.77       71.00      2.09 o 
   1   3   3      163.48      158.44      5.03 o 
   2   3   3      279.46      310.19     12.59 o 
   3   3   3     1011.53      989.62      4.12 o 
   4   3   3      319.60      307.15      4.61 o 
   5   3   3      208.05      194.86      3.85 o 
   6   3   3      614.23      622.33      6.65 o 
   7   3   3       76.01       74.92      3.16 o 
 -13   4   3       43.53       41.59      7.79 o 
 -12   4   3      170.95      161.73      7.19 o 
 -11   4   3       62.63       69.70      6.02 o 
 -10   4   3       37.22       36.12      5.36 o 
  -9   4   3      389.40      368.21      7.30 o 
  -8   4   3      613.37      612.63      8.65 o 
  -7   4   3      781.14      808.00      9.54 o 
  -6   4   3     1211.36     1227.39     11.11 o 
  -1   4   3     1582.58     1600.37      8.43 o 
   0   4   3      520.06      588.70      5.48 o 
   1   4   3      303.09      374.76     17.19 o 
   2   4   3      132.11      139.57      5.26 o 
   3   4   3      357.06      349.45      2.95 o 
   4   4   3      737.16      721.54      6.99 o 
   5   4   3        8.68        9.05      2.34 o 
   6   4   3       65.33       60.30      3.27 o 
   7   4   3       25.80       25.85      2.88 o 
   8   4   3      145.54      160.82      4.34 o 
 -12   5   3       45.04       54.88      8.19 o 
 -11   5   3      176.11      200.11      7.60 o 
 -10   5   3       36.13       32.99      6.18 o 
  -9   5   3      404.28      430.33      8.94 o 
  -8   5   3       76.83       76.88      4.31 o 
  -7   5   3      517.32      522.98      8.67 o 
  -6   5   3      307.46      342.34      6.80 o 
  -5   5   3       56.75       52.90      3.76 o 
   0   5   3      252.87      231.16      4.09 o 
   1   5   3     2003.75     2016.92     10.51 o 
   2   5   3      595.19      556.62      7.26 o 
   3   5   3        4.30        4.05      1.41 o 
   4   5   3       13.85       10.87      2.36 o 
   5   5   3      189.88      163.19      4.27 o 
   6   5   3      375.39      375.91      6.05 o 
   8   5   3       34.36       32.11      3.58 o 
 -11   6   3       10.60       10.20      8.24 o 
 -10   6   3       92.42       97.62      7.31 o 
  -9   6   3        9.34       12.96      6.69 o 
  -8   6   3       40.18       28.99      4.92 o 
  -7   6   3      122.44      135.54      5.49 o 
  -6   6   3       72.91       71.19      4.93 o 
  -2   6   3      778.73      795.95      8.21 o 
  -1   6   3       86.40       77.66      4.09 o 
   0   6   3       15.49       10.74      3.15 o 
   1   6   3       69.50       76.39      3.85 o 
 -10   7   3       19.81       20.70      9.70 o 
  -9   7   3       52.13       50.57      8.49 o 
  -8   7   3      110.33      111.15      6.04 o 
  -7   7   3      169.98      198.90      7.45 o 
  -4   7   3      212.98      243.05      5.88 o 
  -3   7   3        9.05        4.13      4.33 o 
  -2   7   3      280.53      283.60      5.96 o 
  -1   7   3      138.96      149.63      4.74 o 
   0   7   3       15.51       12.79      3.27 o 
   1   7   3       21.09       16.69      3.16 o 
   2   7   3      166.71      147.14      4.10 o 
   3   7   3      160.62      141.04      4.10 o 
  -8   8   3       20.09       22.59      7.86 o 
  -7   8   3      185.41      208.29      7.36 o 
  -6   8   3       29.74       36.73      6.03 o 
  -5   8   3       38.18       39.73      6.08 o 
  -4   8   3      230.06      243.14      6.83 o 
  -3   8   3       90.09       90.82      4.92 o 
  -2   8   3       85.72       87.24      5.38 o 
  -1   8   3       43.53       51.34      4.75 o 
   0   8   3       71.81       72.61      4.20 o 
   1   8   3      100.69       88.78      4.18 o 
   2   8   3        9.39        0.74      3.20 o 
  -4   9   3       27.73       31.02      7.73 o 
  -3   9   3        0.81       -0.13      0.33 o 
  -2   9   3      131.01      156.15      6.20 o 
  -1   9   3       25.62       19.74      5.56 o 
   0   9   3       27.24       31.85      4.70 o 
   1   9   3       19.17       22.83      4.20 o 
   2   9   3       16.75       12.43      5.48 o 
 -15   0   4       90.43       99.39      6.58 o 
 -14   0   4       72.02       72.36      4.77 o 
 -13   0   4      213.47      222.29      6.19 o 
 -12   0   4       43.60       46.66      3.47 o 
 -11   0   4      521.54      535.86      6.97 o 
 -10   0   4       51.73       51.44      2.79 o 
  -9   0   4      796.23      828.88      5.09 o 
  -8   0   4      351.13      333.90      3.07 o 
  -7   0   4        5.45        3.70      1.16 o 
  -6   0   4     4926.66     4858.92     26.24 o 
  -5   0   4      664.15      667.33      7.57 o 
  -4   0   4     2795.81     2709.43     18.86 o 
  -3   0   4     1889.18     1979.65      5.56 o 
  -2   0   4    68309.99    87899.69    130.96 o 
  -1   0   4    33451.92    35248.72    141.17 o 
   0   0   4    46159.70    47281.79    147.83 o 
   1   0   4     5740.67     5977.29     39.47 o 
   2   0   4      464.75      466.86      2.21 o 
   4   0   4       25.49       25.08      2.00 o 
   5   0   4      322.65      341.04      4.60 o 
   6   0   4      785.28      804.06      7.03 o 
   7   0   4      912.82      848.91      7.32 o 
   8   0   4        0.56        0.53      2.62 o 
 -15   1   4       61.10       63.25      7.49 o 
 -14   1   4       89.58       85.12      5.88 o 
 -13   1   4       19.74       19.00      5.46 o 
 -12   1   4       58.62       58.94      3.08 o 
 -11   1   4        6.92        7.21      2.06 o 
 -10   1   4       83.12       91.70      2.73 o 
  -9   1   4      893.12      892.93      7.03 o 
  -8   1   4       92.16       94.88      1.94 o 
  -7   1   4      346.40      404.00      3.76 o 
  -6   1   4      139.01      147.37      1.40 o 
  -5   1   4     1236.76     1259.59      4.61 o 
  -4   1   4      626.59      666.77      2.17 o 
  -3   1   4     2234.19     2254.43     12.51 o 
  -2   1   4     2399.04     2541.35      6.07 o 
  -1   1   4     7342.26     7940.55     34.67 o 
   0   1   4     1378.63     1512.04     12.19 o 
   1   1   4     1915.20     1890.27     15.90 o 
   3   1   4      179.05      187.13      3.33 o 
   4   1   4      943.87     1000.35      7.34 o 
   6   1   4      874.91      900.02      7.40 o 
   7   1   4      108.82      110.23      3.19 o 
   8   1   4      418.54      404.28      5.47 o 
 -14   2   4        2.97        9.58      6.13 o 
 -13   2   4       17.93       21.35      5.13 o 
 -12   2   4      368.96      340.83      7.56 o 
 -11   2   4       35.89       39.06      1.94 o 
 -10   2   4     1545.70     1637.98      9.06 o 
  -9   2   4      464.62      476.34      5.20 o 
  -8   2   4      402.14      388.04      3.92 o 
  -7   2   4      445.80      453.99      3.99 o 
  -6   2   4       71.68       66.48      2.54 o 
  -5   2   4      643.95      666.69      8.18 o 
  -4   2   4     4509.81     4676.08     35.11 o 
  -3   2   4      350.59      346.17      7.30 o 
  -2   2   4      493.23      461.88      3.51 o 
   0   2   4      105.10      104.32      2.22 o 
   1   2   4     2920.70     2951.81     11.41 o 
   2   2   4      188.12      164.94      1.49 o 
   3   2   4     1224.28     1134.51      3.18 o 
   4   2   4     1114.64     1196.57      8.37 o 
   5   2   4      309.11      293.27      4.49 o 
   7   2   4      314.72      329.71      5.18 o 
   8   2   4      346.98      323.73      5.11 o 
 -14   3   4       33.63       33.36      6.83 o 
 -13   3   4       19.80       16.39      5.29 o 
 -12   3   4       74.56       79.28      5.12 o 
 -11   3   4      178.38      186.39      6.07 o 
 -10   3   4       70.74       68.62      3.79 o 
  -9   3   4      228.21      242.25      3.84 o 
  -8   3   4       70.47       75.71      3.83 o 
  -7   3   4      683.15      623.84      7.20 o 
  -6   3   4       60.04       54.69      2.66 o 
  -5   3   4       16.94       15.54      1.89 o 
  -4   3   4     2370.76     2506.31     21.60 o 
  -3   3   4      155.17      173.19      3.65 o 
  -2   3   4       33.31       34.85      1.55 o 
   1   3   4      912.46      987.75      7.08 o 
   2   3   4      774.50      773.59     16.74 o 
   3   3   4      267.21      237.07      2.48 o 
   4   3   4      450.78      404.64      5.25 o 
   5   3   4      362.71      341.56      5.11 o 
   6   3   4      207.56      206.26      4.46 o 
   7   3   4      189.88      197.68      4.56 o 
   8   3   4       90.14       97.70      3.88 o 
 -13   4   4      116.58      127.76      8.09 o 
 -12   4   4       91.00       83.40      6.27 o 
 -11   4   4       37.31       36.01      5.12 o 
 -10   4   4       72.33       61.41      4.86 o 
  -9   4   4       88.61       95.69      4.62 o 
  -8   4   4       82.65       79.87      3.89 o 
  -7   4   4     1060.56     1077.29     10.93 o 
  -6   4   4      389.77      381.51      6.48 o 
  -5   4   4        8.24        6.18      2.62 o 
  -4   4   4      803.87      843.93      8.62 o 
  -2   4   4     1041.50     1115.53      7.10 o 
  -1   4   4      606.91      614.50      5.73 o 
   0   4   4     1042.75     1107.76      7.70 o 
   1   4   4      292.17      271.19      2.74 o 
   2   4   4     1348.19     1521.19     91.81 o 
   3   4   4      410.09      377.96      3.08 o 
   5   4   4      418.43      401.10      5.76 o 
   6   4   4      308.39      337.79      5.74 o 
   7   4   4      545.36      505.54      6.83 o 
   8   4   4      124.76      130.25      4.10 o 
 -12   5   4       33.68       43.34      8.13 o 
 -11   5   4       33.01       37.07      6.11 o 
 -10   5   4        1.65        2.75      6.12 o 
  -9   5   4      104.94      125.29      5.55 o 
  -8   5   4       68.71       69.77      4.71 o 
  -7   5   4       83.07       84.08      4.54 o 
  -6   5   4      225.22      249.02      6.04 o 
  -5   5   4      134.30      133.65      5.00 o 
  -1   5   4      257.79      244.10      4.02 o 
   0   5   4      307.31      299.53      3.65 o 
   1   5   4      905.96      898.75     10.89 o 
   2   5   4       23.47       25.02      3.79 o 
   3   5   4       15.84       14.70      3.14 o 
   4   5   4      122.80      109.83      3.91 o 
   6   5   4       35.14       36.19      3.76 o 
   7   5   4      124.65      120.39      4.62 o 
   8   5   4       58.94       78.68      4.82 o 
 -11   6   4       13.39       11.85      8.63 o 
 -10   6   4       71.28       75.65      6.50 o 
  -9   6   4      144.09      148.99      6.63 o 
  -8   6   4       27.82       35.40      4.67 o 
  -7   6   4       72.03       69.82      4.56 o 
  -6   6   4      371.88      398.14      8.32 o 
  -1   6   4       10.46       10.58      3.00 o 
   1   6   4      925.87      945.71      8.51 o 
   3   6   4      250.03      242.47      5.19 o 
   5   6   4       75.79       65.82      3.76 o 
   6   6   4       58.92       49.87      3.42 o 
   7   6   4       74.95       68.63      4.16 o 
 -10   7   4      118.54      132.88      7.36 o 
  -9   7   4       21.66       27.74      7.56 o 
  -8   7   4        2.14        9.45      6.32 o 
  -3   7   4       33.77       32.41      3.78 o 
  -2   7   4      409.78      423.42      6.85 o 
   1   7   4      290.45      289.52      5.55 o 
   2   7   4       20.86       17.03      2.78 o 
  -6   8   4       39.15       37.46      6.93 o 
  -5   8   4      126.92      133.55      6.01 o 
  -4   8   4       36.18       30.93      5.19 o 
  -3   8   4       42.66       50.85      5.21 o 
  -2   8   4       26.45       27.12      5.14 o 
  -1   8   4       68.87       63.20      4.85 o 
   0   8   4      151.44      160.46      5.24 o 
   1   8   4       53.26       48.29      3.68 o 
   2   8   4       91.13       75.60      3.75 o 
  -4   9   4      110.30      124.44      7.11 o 
  -2   9   4        9.72       11.29      5.95 o 
  -1   9   4       46.74       56.37      5.17 o 
   0   9   4       79.73       78.83      4.81 o 
   1   9   4       49.18       51.81      4.16 o 
 -15   1   5      101.09       99.54      4.05 o 
 -14   1   5       52.37       52.24      6.20 o 
 -13   1   5      108.96      105.39      5.10 o 
 -12   1   5       95.91      107.54      2.42 o 
 -11   1   5       18.14       15.32      1.90 o 
 -10   1   5      217.99      211.21      4.37 o 
  -9   1   5      378.21      361.15      4.05 o 
  -8   1   5      748.86      757.74     10.93 o 
  -7   1   5     1435.97     1527.68      8.70 o 
  -6   1   5     1251.99     1299.42     11.13 o 
  -5   1   5     2281.76     2237.53      5.98 o 
  -4   1   5      867.35      866.84      7.12 o 
  -3   1   5      445.58      441.01      9.84 o 
  -2   1   5       47.91       47.03      1.15 o 
  -1   1   5      400.83      436.32      8.52 o 
   0   1   5      122.94      142.76      1.61 o 
   1   1   5     1193.17     1189.96      6.87 o 
   3   1   5      121.81      123.54      3.12 o 
   5   1   5      331.19      338.62      5.01 o 
   6   1   5      213.68      219.76      4.24 o 
   7   1   5      399.85      409.47      5.68 o 
   8   1   5       96.41       95.14      3.48 o 
 -14   2   5      136.45      135.12      6.00 o 
 -13   2   5      100.75       92.34      5.23 o 
 -12   2   5       35.95       31.72      2.47 o 
 -11   2   5       28.38       30.69      1.99 o 
 -10   2   5      332.35      354.00      3.64 o 
  -9   2   5      459.52      493.71      4.01 o 
  -8   2   5      163.43      155.96      4.28 o 
  -7   2   5      112.34      101.93      2.66 o 
  -6   2   5      432.81      414.50      2.07 o 
  -5   2   5      124.33      121.79      1.39 o 
  -4   2   5     1251.74     1248.10     19.48 o 
  -3   2   5      209.21      208.00      1.74 o 
  -2   2   5      384.18      425.61      2.94 o 
  -1   2   5     1020.04     1018.44      4.36 o 
   0   2   5      409.34      403.40      4.39 o 
   1   2   5       95.31       89.28      2.57 o 
   2   2   5     1414.97     1408.61      8.94 o 
   3   2   5      122.47      137.13      1.08 o 
   4   2   5     1242.37     1249.04      9.08 o 
   6   2   5      418.64      442.20      6.01 o 
   8   2   5        3.56        9.25      3.34 o 
 -14   3   5       68.12       70.92      7.29 o 
 -13   3   5       23.51       21.91      5.90 o 
 -12   3   5       38.98       42.02      4.23 o 
 -11   3   5       50.75       51.85      4.11 o 
 -10   3   5      209.61      222.63      3.97 o 
  -9   3   5      537.26      572.74     10.83 o 
  -8   3   5      151.68      157.19      3.99 o 
  -7   3   5       86.10       77.10      3.37 o 
  -6   3   5      145.58      130.04      3.66 o 
  -5   3   5       33.28       31.80      1.23 o 
  -4   3   5     1213.24     1224.72      5.25 o 
  -3   3   5      394.12      433.28      4.06 o 
   2   3   5     1646.53     1617.65     11.18 o 
   3   3   5      223.63      217.83      2.99 o 
   4   3   5      267.88      269.64      4.65 o 
   5   3   5       36.78       36.83      2.39 o 
   6   3   5      448.24      420.72      6.04 o 
   7   3   5      124.87      128.75      4.01 o 
   8   3   5      142.42      136.75      4.29 o 
 -13   4   5        1.96        0.98     10.25 o 
 -12   4   5      129.56      125.51      5.80 o 
 -11   4   5       55.69       52.23      4.54 o 
 -10   4   5       13.85       12.50      4.51 o 
  -9   4   5       13.99       12.97      3.77 o 
  -8   4   5      150.36      144.94      4.80 o 
  -7   4   5      207.97      216.39      5.47 o 
  -6   4   5      376.67      359.47      6.41 o 
  -5   4   5      220.56      231.37      4.84 o 
  -3   4   5      270.95      293.53      4.17 o 
  -2   4   5      838.15      848.09      6.50 o 
  -1   4   5      382.19      375.22      4.61 o 
   0   4   5      901.64      909.87      7.32 o 
   1   4   5      517.09      536.08      5.87 o 
   2   4   5      388.01      377.51      6.85 o 
   3   4   5       73.41       73.82      3.28 o 
   4   4   5      644.71      672.83      7.69 o 
   5   4   5     1358.85     1379.96     10.84 o 
   6   4   5      313.89      312.15      5.79 o 
   7   4   5       29.36       28.15      3.60 o 
   8   4   5        4.02        1.35      3.73 o 
 -12   5   5        3.71        0.25      1.08 o 
 -11   5   5      142.26      151.17      6.58 o 
 -10   5   5      102.23       85.78      6.05 o 
  -9   5   5      201.09      213.77      6.35 o 
  -8   5   5      295.56      304.62      7.02 o 
  -7   5   5      193.60      215.93      6.16 o 
  -6   5   5      147.09      137.13      4.83 o 
  -2   5   5      362.39      342.59      4.61 o 
  -1   5   5      531.61      537.34      6.02 o 
   1   5   5      209.77      206.88      2.90 o 
   2   5   5      109.49      105.57      3.39 o 
   3   5   5      121.20      102.74      3.66 o 
   5   5   5       77.84       78.31      3.68 o 
   6   5   5       16.27       14.97      4.05 o 
   7   5   5      282.09      271.77      6.03 o 
   8   5   5       94.27       88.59      4.60 o 
 -11   6   5       19.72       31.15      7.99 o 
 -10   6   5       14.27       19.21      5.99 o 
  -9   6   5       48.37       58.30      6.64 o 
  -8   6   5      108.23      110.76      5.56 o 
  -7   6   5       38.33       44.41      5.68 o 
   0   6   5      107.80       97.33      2.77 o 
   1   6   5      310.45      299.45      3.71 o 
   2   6   5      281.61      265.09      6.75 o 
   3   6   5       53.00       51.67      3.16 o 
   4   6   5       24.11       23.96      3.81 o 
   5   6   5       12.52        9.29      4.08 o 
   6   6   5        7.05        1.57      3.82 o 
   7   6   5       31.92       34.07      4.54 o 
   8   6   5        5.48        5.32      5.18 o 
 -10   7   5        4.64        5.44      7.76 o 
  -9   7   5        6.30       10.19      7.07 o 
  -8   7   5       77.45       82.26      6.11 o 
  -2   7   5       57.14       59.91      3.74 o 
  -1   7   5      151.82      156.27      4.84 o 
   0   7   5       93.39      102.32      4.26 o 
   1   7   5      132.31      122.45      4.14 o 
  -5   8   5       44.97       38.43      6.22 o 
  -4   8   5      130.84      146.43      5.68 o 
  -3   8   5       34.28       39.88      5.57 o 
  -2   8   5       42.66       39.84      4.82 o 
  -1   8   5      127.82      127.16      5.17 o 
   0   8   5       26.78       30.71      4.36 o 
   1   8   5       41.73       35.79      3.90 o 
  -4   9   5       34.10       30.79      7.10 o 
  -3   9   5       13.37       16.26      6.82 o 
  -2   9   5       92.31       86.79      6.21 o 
  -1   9   5       47.77       61.62      5.85 o 
   0   9   5       18.17       14.88      5.03 o 
 -15   0   6       31.69       28.56      6.09 o 
 -14   0   6       23.78       13.81      5.24 o 
 -13   0   6      303.52      309.43      4.91 o 
 -12   0   6      334.94      331.93      4.56 o 
 -11   0   6       51.15       44.96      2.50 o 
 -10   0   6       81.73       76.47      2.40 o 
  -9   0   6      196.78      196.51      3.01 o 
  -8   0   6     1628.78     1638.11     33.01 o 
  -7   0   6       99.96       93.78      0.90 o 
  -6   0   6     3133.07     3219.03     14.50 o 
  -5   0   6      503.61      514.66      3.20 o 
  -4   0   6      599.49      607.30     15.84 o 
  -3   0   6     1411.75     1480.38      8.60 o 
  -2   0   6      153.90      158.80      2.91 o 
  -1   0   6       25.44       28.92      1.57 o 
   0   0   6      532.88      582.83      4.56 o 
   1   0   6      855.15      840.44      4.82 o 
   2   0   6     1382.82     1408.20      5.22 o 
   4   0   6     1927.88     2050.53     12.20 o 
   5   0   6      459.45      510.02      6.55 o 
   6   0   6      122.40      122.93      3.90 o 
   7   0   6      183.52      175.35      4.36 o 
   8   0   6       53.25       54.39      3.65 o 
 -15   1   6       56.64       54.34      3.99 o 
 -14   1   6       18.66       17.37      3.77 o 
 -13   1   6        3.26       -0.01      0.99 o 
 -12   1   6       88.54       80.53      2.33 o 
 -11   1   6      235.23      233.53      4.83 o 
 -10   1   6      178.81      185.12      3.34 o 
  -9   1   6       24.35       23.77      1.51 o 
  -8   1   6      250.62      240.87      4.18 o 
  -7   1   6       18.75       15.94      0.65 o 
  -6   1   6       68.65       63.34      0.97 o 
  -5   1   6      318.00      293.28      5.81 o 
  -4   1   6       65.60       59.39      1.04 o 
  -3   1   6     1663.94     1691.09      9.11 o 
  -2   1   6      610.58      698.26      7.00 o 
  -1   1   6      248.47      254.66      3.22 o 
   0   1   6      291.84      268.01      2.32 o 
   1   1   6      408.86      421.50      5.76 o 
   2   1   6      157.56      155.43      3.54 o 
   5   1   6       99.05      108.22      3.62 o 
   6   1   6      416.22      430.39      6.07 o 
   7   1   6       74.18       77.13      2.41 o 
   8   1   6       37.30       38.62      3.00 o 
 -15   2   6       11.04       10.24      7.44 o 
 -14   2   6       17.59       12.74      5.68 o 
 -13   2   6      264.14      263.36      4.82 o 
 -12   2   6       14.22       13.83      2.41 o 
 -11   2   6       20.06       24.25      2.25 o 
 -10   2   6       85.49       76.79      2.19 o 
  -9   2   6      237.79      239.83      2.98 o 
  -8   2   6      400.92      402.67      3.92 o 
  -7   2   6      215.52      220.51      1.64 o 
  -6   2   6     2698.59     2686.82     14.03 o 
  -5   2   6      327.12      332.32      4.83 o 
  -4   2   6      765.84      747.55      6.02 o 
  -3   2   6      560.40      583.68      3.59 o 
  -2   2   6      747.13      702.48      5.53 o 
  -1   2   6     1059.09     1019.63      7.38 o 
   0   2   6     1020.09     1070.29      7.74 o 
   1   2   6      103.58      107.61      3.05 o 
   2   2   6      989.13     1049.53      8.41 o 
   3   2   6       76.05       73.29      2.99 o 
   4   2   6       85.48       74.01      3.10 o 
   5   2   6      365.41      357.98      5.52 o 
   6   2   6      468.49      480.56      6.53 o 
   7   2   6      232.12      248.61      5.17 o 
   8   2   6      128.51      127.45      4.33 o 
 -14   3   6        8.77        7.84      7.06 o 
 -13   3   6       81.16       93.98      5.97 o 
 -12   3   6       15.25       13.96      3.47 o 
 -11   3   6      105.61       98.27      5.13 o 
 -10   3   6       89.60       86.48      2.94 o 
  -9   3   6      240.76      237.47      9.01 o 
  -8   3   6      164.52      158.90      3.23 o 
  -7   3   6      263.62      238.19      5.11 o 
  -6   3   6      532.97      554.27      4.64 o 
  -5   3   6      444.43      454.26      4.78 o 
  -4   3   6      310.83      293.09      3.53 o 
  -3   3   6     2000.37     2002.19      9.29 o 
  -2   3   6      307.80      300.22      3.90 o 
   0   3   6      405.51      442.15      5.28 o 
   1   3   6      243.60      231.64      4.25 o 
   2   3   6     1402.02     1393.32      9.96 o 
   3   3   6      122.75      125.94      3.56 o 
   4   3   6      102.36       97.58      3.59 o 
   6   3   6       63.91       63.64      3.21 o 
   7   3   6       12.07       11.07      3.53 o 
   8   3   6      202.06      198.39      5.07 o 
 -14   4   6       18.54       21.19      9.13 o 
 -13   4   6       12.65        9.61      6.37 o 
 -12   4   6       55.60       53.72      4.05 o 
 -11   4   6       45.25       50.20      3.77 o 
 -10   4   6      222.77      251.97      7.18 o 
  -9   4   6      202.30      200.75      5.69 o 
  -8   4   6      437.29      458.58      7.80 o 
  -7   4   6      106.71      105.73      4.36 o 
  -6   4   6      101.46       95.73      3.88 o 
  -5   4   6      213.89      241.35      5.33 o 
  -4   4   6      362.64      357.47      4.34 o 
  -2   4   6        4.38        6.79      1.76 o 
  -1   4   6     1075.21     1110.15      8.16 o 
   1   4   6      267.16      267.66      4.80 o 
   2   4   6      296.65      281.32      4.10 o 
   4   4   6      163.33      161.22      4.65 o 
   5   4   6      553.86      572.74      7.66 o 
   6   4   6      187.23      198.45      5.21 o 
   7   4   6        7.08        3.48      3.96 o 
   8   4   6      111.66      105.03      4.39 o 
 -13   5   6        6.06        5.23    526.71 o 
 -12   5   6       23.46       25.01      8.62 o 
 -11   5   6       71.40       82.34      7.28 o 
 -10   5   6        2.43        1.76      4.89 o 
  -9   5   6      160.80      122.90      5.53 o 
  -8   5   6       63.82       72.84      4.35 o 
  -7   5   6       90.91       78.32      4.46 o 
  -6   5   6       68.42       73.72      4.58 o 
  -3   5   6      398.54      393.22      5.00 o 
  -2   5   6       12.71        8.82      2.14 o 
  -1   5   6       63.01       58.97      2.89 o 
   0   5   6      151.87      135.69      3.73 o 
   1   5   6      130.81      127.33      2.53 o 
   2   5   6        9.51        8.48      3.11 o 
   3   5   6      131.20      127.69      4.11 o 
   4   5   6      150.72      142.47      4.46 o 
   5   5   6      305.00      301.63      6.20 o 
   6   5   6       48.33       38.17      3.63 o 
   7   5   6       20.09       20.93      4.03 o 
   8   5   6       31.23       32.14      4.95 o 
 -11   6   6      125.85      135.26      6.78 o 
 -10   6   6      175.55      194.20      7.51 o 
  -9   6   6       19.55       17.60      5.73 o 
  -8   6   6      103.64      115.41      5.69 o 
  -1   6   6        0.12       -1.41      1.54 o 
   0   6   6     1050.96     1006.03     14.57 o 
   1   6   6      111.52       98.59      2.78 o 
   2   6   6       71.61       83.02      4.39 o 
   3   6   6      146.25      131.55      4.61 o 
   4   6   6       80.66       83.68      4.15 o 
   6   6   6      173.60      170.83      5.79 o 
   7   6   6       89.05      102.18      5.86 o 
   8   6   6       16.85       22.46      6.16 o 
 -10   7   6       48.65       55.85      7.90 o 
  -9   7   6       15.39       15.64      8.47 o 
  -1   7   6       36.57       35.01      3.96 o 
   0   7   6       27.85       26.27      4.03 o 
   2   7   6      119.69      104.56      4.30 o 
   3   7   6      127.26      119.69      4.80 o 
   4   7   6       22.83       18.12      3.80 o 
   5   7   6       88.38       79.36      4.24 o 
   6   7   6       17.25        9.48      5.11 o 
  -4   8   6      140.19      145.78      6.17 o 
  -3   8   6       98.02       92.79      5.02 o 
  -2   8   6       23.08       15.85      5.89 o 
  -1   8   6       54.54       54.51      4.84 o 
   0   8   6       16.39       16.40      4.80 o 
  -4   9   6       50.69       62.91      7.64 o 
  -3   9   6        5.28        7.00      6.69 o 
  -2   9   6      199.74      206.52      7.02 o 
  -1   9   6      148.94      167.69      6.25 o 
 -15   1   7        0.71        0.66      4.07 o 
 -14   1   7       81.42       85.85      2.91 o 
 -13   1   7       26.84       27.72      2.19 o 
 -12   1   7       14.92       12.80      2.82 o 
 -11   1   7      963.94      985.72      9.01 o 
 -10   1   7      272.90      279.92      6.94 o 
  -9   1   7      138.21      146.24      3.88 o 
  -8   1   7      259.30      278.71      2.81 o 
  -7   1   7      175.75      169.32      4.03 o 
  -6   1   7       24.23       21.16      1.06 o 
  -5   1   7      558.94      553.54      7.79 o 
  -4   1   7      462.59      441.47      6.50 o 
  -3   1   7      560.13      608.26      9.95 o 
  -2   1   7     3480.52     3622.69     17.36 o 
  -1   1   7      874.60      895.49      4.64 o 
   0   1   7      169.43      159.66      2.06 o 
   1   1   7      267.80      259.84      5.51 o 
   2   1   7      509.03      532.18      6.54 o 
   3   1   7      277.73      296.61      5.04 o 
   4   1   7       10.00        9.57      2.69 o 
   5   1   7      398.47      400.58      6.15 o 
   6   1   7       51.05       50.96      3.31 o 
   7   1   7      194.33      206.94      8.73 o 
   8   1   7      245.93      241.70      5.42 o 
 -15   2   7       22.84       16.03      6.61 o 
 -14   2   7       28.22       29.70      4.17 o 
 -13   2   7       17.38       13.95      2.83 o 
 -12   2   7       71.01       64.05      2.38 o 
 -11   2   7      188.37      183.19      3.12 o 
 -10   2   7      693.22      739.42      9.62 o 
  -9   2   7       55.80       51.88      1.92 o 
  -8   2   7       44.01       45.32      1.58 o 
  -7   2   7      257.21      249.53      1.88 o 
  -6   2   7      147.64      151.71      4.49 o 
  -5   2   7     1496.19     1609.11     24.28 o 
  -4   2   7      154.93      152.83      2.14 o 
  -3   2   7       81.80       82.04      1.81 o 
  -2   2   7       30.23       36.18      2.03 o 
  -1   2   7       67.48       73.23      1.66 o 
   0   2   7     1722.49     1735.37     10.53 o 
   1   2   7      315.60      344.00      5.23 o 
   2   2   7      269.97      265.82      4.67 o 
   3   2   7       13.39       12.20      2.12 o 
   4   2   7       47.30       49.49      2.90 o 
   5   2   7      364.20      369.14      6.10 o 
   6   2   7       10.19       13.45      2.90 o 
   7   2   7        8.96        8.44      3.35 o 
   8   2   7       85.73       80.60      3.98 o 
 -14   3   7       19.20       17.86      7.73 o 
 -13   3   7       86.50       83.06      4.01 o 
 -12   3   7        0.58        0.05      0.91 o 
 -11   3   7      153.92      159.21      6.22 o 
 -10   3   7      161.26      152.97      7.55 o 
  -9   3   7      113.46      120.19      2.59 o 
  -8   3   7     1056.77     1137.37     10.59 o 
  -7   3   7       80.09       88.40      2.62 o 
  -6   3   7      227.90      252.67      5.01 o 
  -5   3   7     1320.09     1352.59      6.01 o 
  -4   3   7      134.17      142.72      2.20 o 
  -3   3   7      594.05      591.18      5.25 o 
  -2   3   7      653.37      675.41      6.22 o 
  -1   3   7      135.75      148.58      3.67 o 
   0   3   7       36.34       37.95      2.45 o 
   2   3   7      446.72      419.21      6.20 o 
   3   3   7      188.64      201.49      4.69 o 
   4   3   7      252.21      269.12      5.72 o 
   5   3   7      193.36      207.68      5.24 o 
   6   3   7       95.90       94.45      3.96 o 
   7   3   7       13.57       12.50      3.50 o 
   8   3   7      131.89      122.05      4.39 o 
 -14   4   7       59.96       60.02      9.39 o 
 -13   4   7       61.70       75.80      7.93 o 
 -12   4   7       73.38       77.37      4.49 o 
 -11   4   7       84.25       81.06      3.60 o 
 -10   4   7      204.55      203.53      6.26 o 
  -9   4   7      133.52      146.61      5.79 o 
  -8   4   7     1133.93     1257.55     12.28 o 
  -7   4   7       88.42       91.46      4.23 o 
  -6   4   7       50.24       47.95      3.31 o 
  -5   4   7      286.97      295.97      3.99 o 
  -4   4   7      222.42      196.38      3.42 o 
  -3   4   7      226.63      228.65      3.93 o 
  -2   4   7      254.09      246.78      4.32 o 
  -1   4   7      428.23      450.35      5.82 o 
   0   4   7      100.08       99.10      3.22 o 
   1   4   7       61.75       61.51      3.01 o 
   2   4   7       45.27       42.80      3.01 o 
   3   4   7       44.90       36.46      3.13 o 
   4   4   7       28.21       20.94      3.11 o 
   5   4   7      134.19      126.96      4.41 o 
   6   4   7        9.78        9.60      3.78 o 
   7   4   7      115.68      123.32      4.89 o 
   8   4   7       44.71       37.39      4.62 o 
 -13   5   7       32.03       39.20     10.12 o 
 -12   5   7       44.58       56.74     10.23 o 
 -11   5   7       31.84       44.15      8.29 o 
 -10   5   7       86.59       94.46      5.84 o 
  -9   5   7       94.84      101.96      5.44 o 
  -8   5   7      113.72      122.96      5.00 o 
  -7   5   7       44.17       40.41      4.42 o 
  -5   5   7      700.00      694.02      6.32 o 
  -3   5   7        7.42        6.01      2.18 o 
  -2   5   7      124.71      119.36      3.39 o 
  -1   5   7      642.67      598.95      6.76 o 
   0   5   7      553.60      539.31      6.97 o 
   1   5   7      200.40      200.86      4.89 o 
   2   5   7       94.37       77.71      3.58 o 
   4   5   7       75.93       69.85      4.07 o 
   5   5   7       26.79       21.45      3.94 o 
   6   5   7      200.99      198.22      5.47 o 
   7   5   7       31.94       31.69      4.42 o 
   8   5   7       12.43       15.55      5.86 o 
 -12   6   7       23.11       30.78      6.14 o 
 -11   6   7       47.40       46.58      9.17 o 
 -10   6   7       18.43       15.89      7.25 o 
  -9   6   7        8.41        5.99      6.26 o 
  -8   6   7      106.38      112.47      6.01 o 
  -3   6   7      186.64      176.84      3.97 o 
  -2   6   7       17.54       12.18      3.00 o 
  -1   6   7        4.28        4.59      3.65 o 
   0   6   7       21.44       25.27      2.42 o 
   1   6   7       16.66       18.64      3.76 o 
   2   6   7       50.64       44.61      3.32 o 
   3   6   7       15.15       10.87      4.34 o 
   4   6   7       29.02       31.72      4.67 o 
   5   6   7       25.71       21.75      4.65 o 
   6   6   7        2.44       -0.62      5.30 o 
   7   6   7       28.24       32.09      6.02 o 
 -10   7   7       75.08       89.44      8.63 o 
  -1   7   7       51.67       51.01      4.49 o 
   0   7   7       54.16       52.88      6.44 o 
   1   7   7        4.80        1.04      3.21 o 
   2   7   7      268.09      250.01      6.05 o 
   3   7   7       23.39       18.41      4.16 o 
   4   7   7       30.65       27.04      5.01 o 
   5   7   7        3.03       -2.39      4.54 o 
   6   7   7       13.92       11.65      5.93 o 
  -3   8   7       20.15       20.84      6.16 o 
  -2   8   7       13.57       11.76      5.76 o 
  -1   8   7        1.85        1.56      5.21 o 
  -3   9   7       10.54       10.18      7.24 o 
  -2   9   7       30.78       32.85      7.22 o 
 -14   0   8       68.76       59.07      3.59 o 
 -13   0   8      136.19      144.89      5.07 o 
 -12   0   8       64.38       60.67      4.29 o 
 -11   0   8       28.20       27.36      2.73 o 
 -10   0   8      184.12      175.82      3.21 o 
  -9   0   8      408.20      403.04      7.92 o 
  -8   0   8      931.65      970.20      7.30 o 
  -7   0   8      469.11      470.00      4.90 o 
  -6   0   8     1856.11     1940.31      7.21 o 
  -5   0   8      378.05      390.07     15.52 o 
  -4   0   8     1429.94     1596.11     10.45 o 
  -3   0   8     9904.25    10405.44     25.71 o 
  -2   0   8     5794.59     6058.24     18.59 o 
  -1   0   8     7749.68     8139.47     20.41 o 
   0   0   8     2992.66     3154.07     11.71 o 
   1   0   8      229.45      238.30      3.12 o 
   3   0   8       19.11       15.12      3.26 o 
   4   0   8      222.67      224.66      5.10 o 
   5   0   8       60.19       53.15      3.71 o 
   6   0   8      174.48      165.59      5.12 o 
   7   0   8       75.86       73.61      4.39 o 
   8   0   8       71.78       64.69      4.44 o 
 -15   1   8       73.28       74.78      6.37 o 
 -14   1   8        2.71        3.50      3.13 o 
 -13   1   8       23.76       24.12      2.69 o 
 -12   1   8       49.00       52.72      1.87 o 
 -11   1   8      131.56      133.67      2.80 o 
 -10   1   8      103.55      107.99      2.32 o 
  -9   1   8       73.61       71.61      2.07 o 
  -8   1   8       25.38       22.83      1.18 o 
  -7   1   8      143.90      144.64      1.35 o 
  -6   1   8      331.89      347.98      4.22 o 
  -5   1   8      246.40      231.08      7.32 o 
  -4   1   8      362.69      375.52      6.06 o 
  -3   1   8      445.02      504.89      3.70 o 
  -2   1   8     2176.51     2285.57      6.58 o 
  -1   1   8      297.64      306.96      3.18 o 
   0   1   8       72.55       64.29      1.32 o 
   1   1   8      224.09      223.72      3.55 o 
   2   1   8      832.00      864.52     10.43 o 
   3   1   8       97.83       99.88      3.58 o 
   4   1   8      231.36      241.76      5.30 o 
   5   1   8       19.48       21.01      3.17 o 
   6   1   8      331.60      352.92      6.44 o 
   7   1   8       77.48       78.71      3.01 o 
   8   1   8       94.52       93.79      4.39 o 
 -14   2   8       12.66        6.62      3.36 o 
 -13   2   8      124.20      127.23      3.53 o 
 -12   2   8      231.88      253.15      3.71 o 
 -11   2   8       70.75       73.90      2.39 o 
 -10   2   8      645.22      699.74      8.29 o 
  -9   2   8       65.18       62.26      1.93 o 
  -8   2   8      129.23      129.96      3.14 o 
  -7   2   8       87.23       86.99      1.36 o 
  -6   2   8      176.79      186.79      3.57 o 
  -5   2   8      389.30      374.67      2.79 o 
  -4   2   8       29.04       30.13      1.47 o 
  -3   2   8      364.99      343.98      7.74 o 
  -2   2   8       21.84       26.27      3.02 o 
  -1   2   8      142.33      157.28      2.33 o 
   0   2   8      337.04      334.53      6.36 o 
   1   2   8      356.78      346.79      5.58 o 
   2   2   8       40.28       39.23      2.65 o 
   3   2   8      195.16      204.35      4.68 o 
   4   2   8      116.79      128.09      4.22 o 
   5   2   8       14.32       17.34      2.84 o 
   6   2   8      331.68      347.71      6.39 o 
   7   2   8       81.55       82.61      3.93 o 
   8   2   8       16.02       18.88      4.47 o 
 -14   3   8        1.56       -1.59     11.44 o 
 -13   3   8       76.19       78.56      3.99 o 
 -12   3   8       17.32       11.28      3.02 o 
 -11   3   8        4.28        5.24      2.90 o 
 -10   3   8       48.06       48.66      2.47 o 
  -9   3   8       59.54       53.61      2.15 o 
  -8   3   8       90.22       92.80      2.22 o 
  -7   3   8      164.44      181.68      3.29 o 
  -6   3   8      319.25      338.43      7.86 o 
  -5   3   8       89.03       78.35      2.36 o 
  -4   3   8      308.10      275.41      3.88 o 
  -3   3   8      799.37      793.98      7.20 o 
  -2   3   8      356.75      367.83      5.17 o 
  -1   3   8      103.52      124.33      3.58 o 
   0   3   8      261.49      277.17      4.91 o 
   1   3   8       39.86       40.01      2.99 o 
   3   3   8      296.03      309.34      5.91 o 
   4   3   8      276.66      289.45      5.90 o 
   5   3   8       91.78       98.89      4.42 o 
   6   3   8       33.91       33.02      3.65 o 
   7   3   8       10.86        9.06      4.30 o 
   8   3   8       48.71       53.15      4.52 o 
 -13   4   8       63.65       72.33      5.35 o 
 -12   4   8       39.14       43.07      5.90 o 
 -11   4   8        8.90        8.23      3.54 o 
 -10   4   8       49.59       46.23      3.12 o 
  -9   4   8       59.09       68.74      3.07 o 
  -8   4   8       43.76       46.58      4.36 o 
  -7   4   8      136.73      133.15      4.92 o 
  -6   4   8      510.06      511.96      5.15 o 
  -5   4   8       49.75       49.26      2.31 o 
  -4   4   8      141.03      132.56      3.22 o 
  -3   4   8      104.53      113.08      3.40 o 
  -2   4   8      197.07      183.03      4.00 o 
  -1   4   8       68.93       79.32      3.27 o 
   0   4   8      377.61      387.38      5.86 o 
   1   4   8      218.86      201.12      4.61 o 
   2   4   8       95.35       88.37      3.81 o 
   3   4   8      342.74      333.78      6.11 o 
   4   4   8      162.86      172.50      5.06 o 
   5   4   8      124.91      130.50      4.66 o 
   6   4   8      147.91      150.37      5.28 o 
   7   4   8       10.01       10.46      4.95 o 
   8   4   8       16.40       11.53      5.70 o 
 -13   5   8       29.93       33.53      6.51 o 
 -12   5   8        1.85        5.25      5.33 o 
 -11   5   8        0.69        5.91      4.36 o 
 -10   5   8       11.95       16.41      3.45 o 
  -9   5   8       13.52       12.32      4.99 o 
  -8   5   8      113.21      127.46      5.64 o 
  -6   5   8        0.69        2.81      2.15 o 
  -5   5   8      192.52      187.74      3.94 o 
  -4   5   8      111.92      114.92      3.26 o 
  -3   5   8       87.80       83.75      3.00 o 
  -2   5   8       34.92       34.68      2.61 o 
  -1   5   8      461.10      454.75      6.23 o 
   0   5   8      131.28      134.01      4.16 o 
   1   5   8       87.01       85.81      3.58 o 
   2   5   8       14.65       11.15      4.06 o 
   3   5   8       61.87       57.44      4.38 o 
   4   5   8       75.31       95.05      4.58 o 
   5   5   8       65.90       66.83      4.71 o 
   6   5   8       13.24       10.20      4.94 o 
   7   5   8       33.27       26.37      5.65 o 
   8   5   8       10.09        7.43      5.74 o 
 -11   6   8       74.68       75.47      7.31 o 
 -10   6   8        3.34        3.06      7.47 o 
  -9   6   8      136.38      171.15      7.11 o 
  -4   6   8      207.31      195.26      4.21 o 
  -3   6   8       92.06       94.41      3.68 o 
  -2   6   8      217.15      222.78      5.09 o 
  -1   6   8      205.89      206.09      5.18 o 
   0   6   8      407.74      409.51      6.65 o 
   1   6   8       28.02       30.48      3.61 o 
   2   6   8      104.53       89.99      4.50 o 
   3   6   8      331.04      335.47      6.97 o 
   4   6   8       16.02       13.91      5.21 o 
   5   6   8        5.86        1.69      4.57 o 
   6   6   8       56.25       55.56      6.13 o 
  -1   7   8      310.35      324.49      6.19 o 
   0   7   8       38.77       33.65      4.04 o 
   1   7   8       20.54       15.07      4.31 o 
   2   7   8       17.45       16.37      4.26 o 
   3   7   8       22.38       23.10      5.37 o 
   4   7   8        4.08        6.27      5.64 o 
  -3   8   8       51.79       48.32      6.21 o 
  -2   8   8       93.96       94.08      5.82 o 
 -15   1   9       37.58       37.49      4.69 o 
 -14   1   9       31.92       27.91      3.80 o 
 -13   1   9       66.50       66.16      4.95 o 
 -12   1   9        0.69        0.13      2.75 o 
 -11   1   9       76.57       72.72      2.28 o 
 -10   1   9        9.12        7.94      1.92 o 
  -9   1   9       11.73        8.68      1.78 o 
  -8   1   9      635.91      637.47      8.13 o 
  -7   1   9      467.71      446.40      6.12 o 
  -6   1   9       18.46       16.23      1.11 o 
  -5   1   9        6.08        4.50      1.65 o 
  -4   1   9      400.55      427.67      4.14 o 
  -3   1   9       48.00       50.07      1.47 o 
  -2   1   9        7.79        8.05      1.33 o 
  -1   1   9       62.82       65.05      1.48 o 
   0   1   9      153.49      163.88      1.96 o 
   1   1   9      302.47      294.12      3.28 o 
   2   1   9       41.12       42.96      3.35 o 
   3   1   9      151.53      171.07      4.75 o 
   4   1   9      195.85      203.70      5.16 o 
   5   1   9       56.93       58.03      3.62 o 
   6   1   9      274.11      275.97     10.53 o 
   7   1   9      102.67      104.59      3.48 o 
   8   1   9       61.21       58.11      4.40 o 
 -14   2   9       31.55       34.32      3.89 o 
 -13   2   9        0.66       -1.98      2.39 o 
 -12   2   9       27.76       27.38      2.48 o 
 -11   2   9       68.15       69.76      2.42 o 
 -10   2   9      109.37      106.04      2.43 o 
  -9   2   9      179.41      185.70      2.90 o 
  -8   2   9      177.25      174.37      3.35 o 
  -7   2   9       90.44       97.16      1.77 o 
  -6   2   9       60.43       58.90      1.30 o 
  -5   2   9       70.74       71.70      1.56 o 
  -4   2   9      403.20      407.42      3.72 o 
  -3   2   9       91.06       96.86      2.12 o 
  -2   2   9      188.29      179.45      2.59 o 
  -1   2   9       76.71       69.58      1.89 o 
   0   2   9      114.89      120.75      2.97 o 
   1   2   9      249.12      257.62      5.34 o 
   2   2   9      115.28      113.06      4.08 o 
   3   2   9      655.69      688.70      8.57 o 
   4   2   9       43.74       45.02      3.63 o 
   5   2   9      140.23      167.55      5.19 o 
   6   2   9       43.50       50.04      3.87 o 
   7   2   9      102.42      104.38      4.71 o 
   8   2   9       53.54       49.74      4.47 o 
 -14   3   9       31.41       31.09      5.27 o 
 -13   3   9        2.26       -1.36      1.36 o 
 -12   3   9        1.35        0.73      2.15 o 
 -11   3   9       27.30       22.63      2.85 o 
 -10   3   9       99.04       94.56      2.67 o 
  -9   3   9      110.89      110.50      2.59 o 
  -8   3   9       64.70       65.05      2.14 o 
  -7   3   9       70.77       75.02      2.12 o 
  -6   3   9        3.83        3.22      1.59 o 
  -5   3   9      354.04      337.62      4.34 o 
  -4   3   9      141.95      146.16      2.58 o 
  -3   3   9       71.03       80.57      2.18 o 
  -2   3   9       62.46       61.16      2.84 o 
  -1   3   9      176.59      165.55      4.15 o 
   0   3   9      183.65      192.70      4.62 o 
   1   3   9       23.74       22.84      2.74 o 
   2   3   9      284.95      294.27      5.92 o 
   3   3   9       11.30       11.50      3.01 o 
   4   3   9       19.45       15.94      3.31 o 
   5   3   9       10.85        6.24      4.13 o 
   7   3   9        4.40        6.04      4.90 o 
   8   3   9       49.06       40.16      5.08 o 
 -13   4   9       50.85       58.19      5.69 o 
 -12   4   9        8.06        7.80      4.51 o 
 -11   4   9       23.06       25.10      4.11 o 
 -10   4   9       36.74       37.70      3.28 o 
  -9   4   9       29.15       35.76      3.02 o 
  -8   4   9      340.48      350.87      7.06 o 
  -6   4   9       34.24       31.80      2.21 o 
  -5   4   9       92.40       80.24      2.83 o 
  -4   4   9       59.15       56.33      2.68 o 
  -3   4   9      140.32      141.23      3.77 o 
  -2   4   9      152.50      142.96      3.97 o 
  -1   4   9      117.75      109.82      3.57 o 
   0   4   9      215.06      211.16      4.91 o 
   1   4   9      431.07      398.86      6.31 o 
   2   4   9       97.94       96.74      3.76 o 
   3   4   9      373.94      388.08      6.92 o 
   4   4   9      251.39      236.45      5.54 o 
   5   4   9        4.37        3.87      4.03 o 
   6   4   9      120.02      119.46      4.93 o 
   7   4   9       20.03       19.45      5.73 o 
   8   4   9       19.71       19.03      6.45 o 
 -12   5   9       12.41       14.62      5.22 o 
 -11   5   9       63.25       74.31      6.81 o 
 -10   5   9      114.71      130.99      5.84 o 
  -9   5   9       26.26       30.57      5.93 o 
  -6   5   9        6.45        5.24      2.77 o 
  -5   5   9      350.82      329.08      5.01 o 
  -4   5   9      141.10      137.68      3.74 o 
  -3   5   9      219.39      214.80      4.40 o 
  -2   5   9      295.36      288.83      5.16 o 
  -1   5   9      119.14      126.45      4.41 o 
   0   5   9       13.74       12.18      3.89 o 
   1   5   9       92.05       96.31      4.12 o 
   2   5   9      334.89      361.41      7.25 o 
   3   5   9      107.78      122.54      5.27 o 
   4   5   9       99.60      106.55      5.00 o 
   5   5   9       72.54       74.17      4.65 o 
   6   5   9       57.54       53.97      4.91 o 
   7   5   9        2.11       -2.22      2.66 o 
 -11   6   9       16.00       25.26      5.38 o 
 -10   6   9       54.35       61.18      8.05 o 
  -5   6   9      163.85      148.88      3.86 o 
  -4   6   9       19.90       23.73      2.99 o 
  -3   6   9       34.48       36.23      3.58 o 
  -2   6   9        0.14        1.25      3.81 o 
  -1   6   9       49.61       41.83      3.24 o 
   0   6   9      137.48      126.62      4.54 o 
   1   6   9       80.78       82.38      3.97 o 
   2   6   9        3.89        5.38      4.58 o 
   3   6   9       11.81       11.34      4.95 o 
   4   6   9       12.18       12.57      4.92 o 
   5   6   9        2.80        3.19      5.83 o 
  -3   7   9       26.44       19.73      3.18 o 
  -2   7   9       68.78       64.44      3.58 o 
  -1   7   9        2.59       -2.26      2.31 o 
   0   7   9       20.74       16.08      5.22 o 
   1   7   9        5.02        6.81      5.19 o 
   2   7   9       25.43       25.23      4.69 o 
   3   7   9       20.48       19.97      5.32 o 
 -15   0  10       26.16       20.97      6.31 o 
 -14   0  10        8.84       13.78      5.96 o 
 -13   0  10      118.81      107.77      4.80 o 
 -12   0  10      213.62      228.71      6.29 o 
 -11   0  10       29.30       25.20      3.68 o 
 -10   0  10      413.53      417.66      7.16 o 
  -9   0  10      149.02      140.36      4.49 o 
  -8   0  10      151.18      165.05      4.56 o 
  -7   0  10       33.37       39.23      4.26 o 
  -6   0  10       72.77       63.64      3.16 o 
  -5   0  10      463.37      515.38      6.95 o 
  -4   0  10      174.84      205.63      4.49 o 
  -3   0  10       69.31       63.91      3.01 o 
  -2   0  10      253.52      287.77      4.78 o 
  -1   0  10      153.58      160.52      3.56 o 
   0   0  10      376.15      386.48      4.75 o 
   2   0  10       40.01       38.13      3.28 o 
   3   0  10      426.92      480.93      7.78 o 
   4   0  10      193.66      214.12      6.04 o 
   5   0  10       25.14       21.01      5.09 o 
   6   0  10       17.48       12.66      5.19 o 
   7   0  10       21.24       14.51      5.31 o 
 -14   1  10        7.48        4.55      3.74 o 
 -13   1  10       55.53       60.04      3.53 o 
 -12   1  10       19.98       19.86      3.32 o 
 -11   1  10       47.36       43.07      2.78 o 
 -10   1  10        5.28        0.35      3.13 o 
  -9   1  10       10.04       10.17      2.51 o 
  -8   1  10       84.47       85.05      2.70 o 
  -7   1  10       63.93       72.24      1.70 o 
  -6   1  10       25.38       26.45      3.01 o 
  -5   1  10       79.04       87.58      2.56 o 
  -4   1  10       91.34      103.51      3.31 o 
  -3   1  10       12.67       10.19      2.00 o 
  -2   1  10      170.57      174.20      3.45 o 
  -1   1  10       36.82       37.55      1.43 o 
   0   1  10        7.51        7.56      1.36 o 
   1   1  10       24.73       21.48      3.13 o 
   2   1  10       91.24       89.96      3.96 o 
   3   1  10        2.61       -0.85      1.14 o 
   4   1  10      155.88      158.90      5.47 o 
   5   1  10       32.97       30.38      3.22 o 
   6   1  10      103.33      111.19      3.58 o 
   7   1  10        1.67       -2.20      3.42 o 
   8   1  10       27.35       21.55      4.74 o 
 -14   2  10       37.53       40.61      4.36 o 
 -13   2  10       14.89       13.91      3.63 o 
 -12   2  10       86.47       91.96      4.14 o 
 -11   2  10       33.90       34.73      2.85 o 
 -10   2  10       14.06       13.18      2.48 o 
  -9   2  10      107.94      110.54      3.18 o 
  -8   2  10       80.25       88.75      2.82 o 
  -7   2  10      387.32      394.21      3.71 o 
  -6   2  10      260.01      270.22      3.74 o 
  -5   2  10       29.76       29.92      1.39 o 
  -4   2  10      109.81      103.19      2.34 o 
  -3   2  10        1.76        0.07      0.64 o 
  -2   2  10        1.65        1.50      1.56 o 
  -1   2  10       93.68       96.46      2.22 o 
   0   2  10      298.96      315.82      5.82 o 
   1   2  10        7.85        4.83      2.97 o 
   2   2  10      105.70      108.27      4.06 o 
   3   2  10      106.13      104.63      4.38 o 
   4   2  10      211.92      234.80      6.06 o 
   5   2  10        2.92        3.48      3.74 o 
   6   2  10       83.82       81.57      4.46 o 
   7   2  10       63.63       75.07      4.56 o 
   8   2  10       64.18       67.36      5.53 o 
 -14   3  10        8.31        7.25      4.56 o 
 -13   3  10       21.86       16.83      4.37 o 
 -12   3  10      101.02      109.72      3.90 o 
 -11   3  10        1.94       -0.48      1.81 o 
 -10   3  10        7.01        7.03      2.94 o 
  -9   3  10      219.25      239.49      8.20 o 
  -8   3  10      149.97      160.85      3.57 o 
  -7   3  10      276.92      259.08      5.47 o 
  -6   3  10      124.32      126.76      3.30 o 
  -5   3  10      387.31      387.83      5.14 o 
  -4   3  10      213.44      225.95      3.25 o 
  -3   3  10       77.09       79.62      2.27 o 
  -2   3  10      116.38      101.49      3.59 o 
  -1   3  10      174.81      166.74      4.56 o 
   0   3  10      392.56      382.21      6.36 o 
   1   3  10      139.30      147.14      4.63 o 
   2   3  10        9.29        6.62      3.33 o 
   3   3  10       46.78       52.03      4.08 o 
   4   3  10       92.29       89.96      4.76 o 
   5   3  10        5.28        3.00      4.49 o 
   6   3  10       70.68       70.70      5.23 o 
   7   3  10        7.01        7.95      5.41 o 
 -13   4  10       14.44       16.27      7.31 o 
 -12   4  10       11.37        7.98      7.18 o 
 -11   4  10       15.72       18.44      3.79 o 
 -10   4  10      220.63      249.49      8.47 o 
  -9   4  10       63.26       64.07      3.31 o 
  -8   4  10       52.03       52.29      4.01 o 
  -6   4  10      137.04      118.92      3.22 o 
  -5   4  10       11.03        7.47      2.50 o 
  -4   4  10      104.91      106.99      3.45 o 
  -3   4  10      153.70      141.12      3.71 o 
  -2   4  10       18.15       10.11      3.10 o 
  -1   4  10      323.27      321.17      5.96 o 
   0   4  10       41.95       40.67      3.28 o 
   1   4  10       85.30       80.79      4.10 o 
   2   4  10       10.35        8.11      3.94 o 
   3   4  10      167.21      168.78      5.36 o 
   4   4  10        0.76       -0.52     65.39 o 
   5   4  10       72.34       60.08      4.01 o 
   6   4  10      102.47       99.26      5.12 o 
   7   4  10        4.67        6.27      5.78 o 
 -12   5  10       22.96       28.52      6.21 o 
 -11   5  10       59.29       61.49      4.70 o 
 -10   5  10       34.27       36.23      4.15 o 
  -6   5  10       48.94       46.65      2.79 o 
  -5   5  10      263.98      248.50      4.73 o 
  -4   5  10       19.75       19.93      2.97 o 
  -3   5  10        9.82       10.50      3.29 o 
  -2   5  10      106.42      111.80      4.08 o 
  -1   5  10       42.63       43.10      3.93 o 
   0   5  10       10.37       12.84      3.97 o 
   1   5  10       19.23       17.42      4.24 o 
   2   5  10       21.08       19.48      4.27 o 
   3   5  10      181.82      189.63      6.13 o 
   4   5  10       36.09       31.25      4.55 o 
   5   5  10       16.59       19.97      6.08 o 
   6   5  10       15.36       10.47      6.02 o 
 -11   6  10       49.08       53.64      5.55 o 
  -6   6  10        4.60        4.91      3.05 o 
  -5   6  10      160.77      162.89      4.32 o 
  -4   6  10       23.68       25.36      3.14 o 
  -3   6  10       15.23       13.49      3.35 o 
  -2   6  10      394.39      379.45      6.53 o 
  -1   6  10      116.89      119.60      4.57 o 
   0   6  10       63.23       57.38      3.78 o 
   1   6  10       51.82       47.60      4.66 o 
   2   6  10       32.86       26.84      4.29 o 
   3   6  10        6.22        2.20      4.80 o 
   4   6  10        3.53        2.03      5.95 o 
  -4   7  10       35.68       24.53      3.82 o 
  -3   7  10       17.58        7.23      4.13 o 
  -2   7  10        4.96        1.65     26.49 o 
  -1   7  10       19.20       15.90      5.02 o 
   0   7  10       20.67       15.83      5.29 o 
   1   7  10       41.58       48.04      5.09 o 
 -14   1  11        0.13       -0.32      3.49 o 
 -13   1  11      123.94      123.74      3.67 o 
 -12   1  11      191.47      202.18      4.37 o 
 -11   1  11       47.13       48.24      5.35 o 
 -10   1  11       21.08       19.68      3.12 o 
  -9   1  11       29.06       25.04      3.72 o 
  -8   1  11      115.11      118.26      3.18 o 
  -7   1  11       20.80       19.74      1.75 o 
  -6   1  11       59.27       62.30      2.07 o 
  -5   1  11       40.88       40.20      1.78 o 
  -4   1  11     1023.92     1075.92     29.50 o 
  -3   1  11       32.70       36.15      1.69 o 
  -2   1  11      233.70      239.32      3.26 o 
  -1   1  11      256.28      269.12      2.78 o 
   0   1  11       19.35       21.60      3.99 o 
   1   1  11      208.42      214.63      5.72 o 
   2   1  11       65.11       64.44      3.96 o 
   3   1  11       83.33       94.19      4.83 o 
   4   1  11       42.08       38.98      4.28 o 
   5   1  11       26.81       28.95      3.37 o 
   6   1  11      136.79      155.52      4.33 o 
   7   1  11        5.91        4.68      4.52 o 
 -14   2  11        5.15        5.30      4.12 o 
 -13   2  11       49.04       44.18      3.58 o 
 -12   2  11      100.11      102.12      4.70 o 
 -11   2  11      160.60      182.49      6.08 o 
 -10   2  11       24.54       20.82      2.91 o 
  -9   2  11      120.53      119.45      3.53 o 
  -8   2  11       85.78       81.93      2.82 o 
  -7   2  11       86.36       91.47      2.98 o 
  -6   2  11       33.95       33.70      1.61 o 
  -5   2  11       65.68       66.63      2.26 o 
  -4   2  11       95.53       97.97      2.11 o 
  -3   2  11       69.71       81.93      1.98 o 
  -2   2  11      225.84      223.51      4.75 o 
  -1   2  11       53.34       49.30      2.18 o 
   0   2  11       38.41       31.20      2.57 o 
   1   2  11        5.88        4.84      3.54 o 
   2   2  11       36.71       41.37      3.47 o 
   3   2  11       25.22       25.35      4.03 o 
   4   2  11       19.17       17.37      4.21 o 
   5   2  11       16.24       14.41      4.45 o 
   6   2  11       30.31       34.58      4.18 o 
   7   2  11        1.96        6.52      4.30 o 
 -13   3  11       16.63       15.36      4.31 o 
 -12   3  11       10.45       12.45      3.83 o 
 -11   3  11      125.78      137.12      5.58 o 
 -10   3  11      106.58      107.43      4.75 o 
  -9   3  11      148.70      154.85      4.19 o 
  -8   3  11       60.44       61.85      2.88 o 
  -7   3  11        0.85        0.65      2.08 o 
  -6   3  11      161.44      163.28      2.56 o 
  -5   3  11       82.41       81.22      2.32 o 
  -4   3  11      173.55      182.80      3.20 o 
  -3   3  11       27.15       31.92      2.91 o 
  -2   3  11      222.14      229.90      5.05 o 
  -1   3  11       38.24       30.96      3.35 o 
   0   3  11       59.90       54.20      3.74 o 
   1   3  11        4.01        4.13      3.29 o 
   2   3  11       81.51       82.53      4.33 o 
   3   3  11       18.19       18.36      3.40 o 
   4   3  11       13.50       11.81      3.92 o 
   5   3  11       26.95       32.14      5.24 o 
   6   3  11       26.44       23.09      5.13 o 
   7   3  11        6.68        4.25      5.92 o 
 -13   4  11        2.66        3.63      7.63 o 
 -12   4  11       46.56       40.63      6.46 o 
 -11   4  11        1.75       -1.25      3.45 o 
 -10   4  11      185.15      199.94      6.22 o 
  -9   4  11      132.16      136.97      5.13 o 
  -8   4  11       12.49       11.74      3.36 o 
  -6   4  11        5.36        6.69      2.85 o 
  -5   4  11       24.07       24.47      2.89 o 
  -4   4  11      186.90      179.58      4.18 o 
  -3   4  11      141.03      132.98      4.02 o 
  -2   4  11       37.45       33.96      2.90 o 
  -1   4  11       34.33       38.08      3.21 o 
   0   4  11       17.50       15.76      3.87 o 
   1   4  11       12.73       10.05      4.20 o 
   2   4  11       21.94       19.66      3.98 o 
   3   4  11       39.43       38.76      4.98 o 
   4   4  11       18.78       17.98      5.00 o 
   5   4  11       11.60        6.46      5.80 o 
   6   4  11        4.44        6.11      6.05 o 
 -11   5  11       11.45       15.39      6.23 o 
 -10   5  11       16.34       20.29      5.21 o 
  -9   5  11      152.53      171.74      6.13 o 
  -6   5  11       75.56       74.71      3.22 o 
  -5   5  11      104.71      107.41      3.60 o 
  -4   5  11        0.24       -0.81      1.93 o 
  -3   5  11       17.98       16.43      3.85 o 
  -2   5  11      245.36      262.40      5.65 o 
  -1   5  11       15.55       16.88      3.62 o 
   0   5  11       27.46       21.77      4.33 o 
   1   5  11        0.14       -0.24     57.84 o 
   2   5  11       33.17       34.92      4.27 o 
   3   5  11        9.74       15.35      5.79 o 
   4   5  11       58.59       65.79      5.03 o 
  -6   6  11        1.16        0.08      0.37 o 
  -5   6  11       27.11       26.13      3.70 o 
  -4   6  11        3.87        3.01      3.74 o 
  -3   6  11       14.74       18.26      3.85 o 
  -2   6  11        2.87        4.42      4.12 o 
  -1   6  11        2.33        3.81      4.13 o 
   0   6  11       12.32       10.37      4.79 o 
   1   6  11        8.37        7.27      4.31 o 
   2   6  11        1.06       -1.84      2.73 o 
  -5   7  11       29.08       20.81      4.05 o 
  -4   7  11       16.17       14.03      4.37 o 
  -3   7  11       29.56       32.70      5.48 o 
  -2   7  11       54.55       60.26      4.32 o 
  -1   7  11        4.27        3.33      5.35 o 
   0   7  11       12.69       10.06      5.04 o 
 -14   0  12       75.32       82.40      6.61 o 
 -13   0  12        0.61        0.45      1.65 o 
 -12   0  12       80.18       79.33      4.51 o 
 -11   0  12       43.02       47.28      3.98 o 
 -10   0  12       16.60       13.68      4.04 o 
  -9   0  12      254.06      270.55      6.43 o 
  -8   0  12      133.75      126.35      4.58 o 
  -7   0  12      163.88      166.43      4.51 o 
  -6   0  12      124.42      120.42      3.76 o 
  -5   0  12      389.90      408.36      6.89 o 
  -4   0  12      506.77      487.30      7.21 o 
  -3   0  12     1861.79     1860.52     12.90 o 
  -2   0  12      337.16      356.70      5.83 o 
  -1   0  12       49.13       50.17      3.67 o 
   0   0  12      228.45      250.55      6.21 o 
   1   0  12        9.10        8.85      4.85 o 
   2   0  12        2.11       -1.22      5.48 o 
   3   0  12        2.25       -1.77      3.17 o 
   4   0  12       69.51       73.97      5.17 o 
   5   0  12       92.60       90.23      5.32 o 
   6   0  12       39.38       42.58      7.07 o 
 -14   1  12        6.23        4.57      4.55 o 
 -13   1  12        3.15        2.08      3.65 o 
 -12   1  12       24.09       26.26      4.04 o 
 -11   1  12       19.56       12.75      2.99 o 
 -10   1  12       15.71       15.52      2.96 o 
  -9   1  12       12.07        8.52      2.74 o 
  -8   1  12        0.55       -2.00      3.68 o 
  -7   1  12        2.31       -0.84      1.25 o 
  -6   1  12       68.14       69.75      2.34 o 
  -5   1  12       79.97       88.56      2.15 o 
  -4   1  12      725.17      753.02     15.76 o 
  -3   1  12        9.49        8.52      2.01 o 
  -2   1  12      198.46      201.73      2.77 o 
  -1   1  12      141.65      146.50      4.89 o 
   0   1  12      217.36      236.73      6.20 o 
   1   1  12       74.14       78.37      4.62 o 
   2   1  12       48.79       43.89      4.56 o 
   3   1  12       13.35       12.29      4.77 o 
   4   1  12       58.95       68.90      3.42 o 
   5   1  12       27.21       25.84      4.10 o 
   6   1  12       11.68       11.66      4.32 o 
 -13   2  12       87.98       93.77      3.81 o 
 -12   2  12       21.09       25.53      4.47 o 
 -11   2  12       37.78       49.78      4.68 o 
 -10   2  12       82.08       78.92      3.16 o 
  -9   2  12       80.66       83.86      3.32 o 
  -8   2  12        1.35        0.27      3.39 o 
  -7   2  12        2.54        3.37      3.63 o 
  -6   2  12       14.49       13.98      1.71 o 
  -5   2  12       26.99       21.43      1.75 o 
  -4   2  12       61.51       57.99      1.96 o 
  -3   2  12        7.17        6.86      1.70 o 
  -2   2  12       63.39       67.99      1.93 o 
  -1   2  12      113.14      118.37      2.93 o 
   0   2  12       24.79       22.40      3.28 o 
   1   2  12       78.98       94.81      4.68 o 
   2   2  12       13.71       13.03      4.42 o 
   3   2  12        3.64        3.37      4.65 o 
   4   2  12       71.48       80.43      4.60 o 
   5   2  12       25.59       23.84      4.84 o 
   6   2  12       16.57       14.20      4.27 o 
 -13   3  12       10.90        4.01      6.00 o 
 -12   3  12        4.74        3.39      4.29 o 
 -11   3  12        9.42        6.29      4.22 o 
 -10   3  12       12.62       11.42      3.49 o 
  -9   3  12      107.14      123.85      3.69 o 
  -8   3  12       18.89       17.23      2.67 o 
  -7   3  12       20.85       18.84      3.02 o 
  -6   3  12      124.15      134.95      2.48 o 
  -5   3  12      138.22      142.10      2.58 o 
  -4   3  12      209.04      201.69      3.42 o 
  -3   3  12        1.64       -1.05      1.20 o 
  -2   3  12        8.59        7.21      3.20 o 
  -1   3  12       32.09       29.67      3.06 o 
   0   3  12       45.17       39.90      3.24 o 
   1   3  12       63.49       62.89      4.26 o 
   2   3  12      103.98      117.26      4.80 o 
   3   3  12       10.26        8.12      4.10 o 
   4   3  12       19.27       16.48      4.30 o 
   5   3  12       19.54       22.45      5.93 o 
 -12   4  12        1.20        1.55      7.67 o 
 -11   4  12        7.94        7.21      5.47 o 
 -10   4  12       42.10       43.13      3.67 o 
  -9   4  12       12.35       12.23      3.76 o 
  -8   4  12       17.78       12.61      2.66 o 
  -7   4  12       37.74       38.09      3.76 o 
  -6   4  12       79.26       77.13      3.21 o 
  -5   4  12       14.93       10.21      3.24 o 
  -4   4  12        4.97        1.74      3.35 o 
  -3   4  12        1.02        1.14      3.24 o 
  -2   4  12       21.54       12.74      3.75 o 
  -1   4  12       16.53       15.19      3.77 o 
   0   4  12       23.17       23.92      3.86 o 
   1   4  12      107.09      107.19      4.77 o 
   2   4  12      102.37       98.99      5.16 o 
   3   4  12        3.49        1.30      4.76 o 
   4   4  12       17.44       16.48      5.23 o 
 -10   5  12       19.02       18.59      5.23 o 
  -9   5  12        8.81       10.58      4.73 o 
  -6   5  12       51.19       49.09      3.47 o 
  -5   5  12       17.27       11.62      3.62 o 
  -4   5  12       11.49        9.66      3.86 o 
  -3   5  12       30.32       28.71      3.87 o 
  -2   5  12       23.95       17.44      4.59 o 
  -1   5  12       61.79       68.05      4.51 o 
   0   5  12       57.62       58.29      4.64 o 
   1   5  12        8.65        4.92      4.60 o 
   2   5  12       50.09       44.55      5.43 o 
   3   5  12       54.03       51.97      6.00 o 
  -5   6  12       37.89       34.33      3.94 o 
  -4   6  12       59.57       65.69      4.16 o 
  -3   6  12       87.22       91.60      4.20 o 
  -2   6  12       56.24       50.34      4.62 o 
  -1   6  12      127.88      129.34      5.10 o 
   0   6  12       19.09       15.41      4.69 o 
   1   6  12       63.03       63.77      5.12 o 
  -5   7  12        2.07        4.84      4.62 o 
  -4   7  12        5.29        3.16      5.59 o 
  -3   7  12       41.29       38.50      5.43 o 
  -2   7  12       12.78       15.34      5.44 o 
 -13   1  13        1.37        5.49      3.95 o 
 -12   1  13        2.13       -0.28      1.39 o 
 -11   1  13       16.40       13.87      3.54 o 
 -10   1  13       12.55        8.21      2.87 o 
  -9   1  13       42.08       43.12      3.45 o 
  -8   1  13      140.85      168.18     16.70 o 
  -7   1  13        8.32       10.29      2.04 o 
  -6   1  13       39.77       46.39      1.94 o 
  -5   1  13       15.76       18.07      2.07 o 
  -4   1  13       20.99       20.33      2.09 o 
  -3   1  13       10.04        8.74      2.16 o 
  -2   1  13       59.70       64.99      3.49 o 
  -1   1  13       36.83       35.23      4.24 o 
   0   1  13        5.38        2.82      4.94 o 
   1   1  13        5.05        4.17      5.11 o 
   2   1  13      101.51      108.48      5.40 o 
   3   1  13       22.71       20.44      3.80 o 
   4   1  13       35.24       38.35      4.08 o 
   5   1  13       54.50       55.88      4.70 o 
 -13   2  13        0.93       -2.12      5.21 o 
 -12   2  13       27.05       24.80      3.81 o 
 -11   2  13       57.45       62.85      3.08 o 
 -10   2  13       31.11       28.24      3.91 o 
  -9   2  13        0.08       -0.68      2.10 o 
  -8   2  13       59.52       56.94      2.91 o 
  -7   2  13        2.19        1.57      2.90 o 
  -6   2  13       21.80       21.19      1.96 o 
  -5   2  13       11.29       12.68      1.87 o 
  -4   2  13        3.49        3.45      1.83 o 
  -3   2  13       64.85       69.01      2.07 o 
  -2   2  13       34.70       35.48      2.39 o 
  -1   2  13       61.69       59.49      3.70 o 
   0   2  13        6.06        2.37      4.12 o 
   1   2  13       92.97       88.59      4.46 o 
   2   2  13       21.08       19.78      4.38 o 
   3   2  13        4.70        5.18      4.23 o 
   4   2  13       65.03       68.72      5.46 o 
   5   2  13       53.44       58.06      5.09 o 
 -12   3  13        9.98        6.40      4.15 o 
 -11   3  13        2.41       -1.64      2.59 o 
 -10   3  13       53.96       52.82      4.22 o 
  -9   3  13       11.35       13.80      3.12 o 
  -8   3  13        4.57        2.02      2.83 o 
  -7   3  13       69.14       71.65      4.02 o 
  -6   3  13       29.22       27.03      2.00 o 
  -5   3  13       40.20       43.37      2.03 o 
  -4   3  13        3.39        4.53      1.78 o 
  -3   3  13       12.04        8.14      1.83 o 
  -2   3  13       12.66        8.83      2.08 o 
  -1   3  13        1.59       -1.92      1.92 o 
   0   3  13       73.46       76.55      4.18 o 
   1   3  13        4.55        2.74      3.95 o 
   2   3  13       24.02       24.62      3.70 o 
   3   3  13       11.75       10.07      4.33 o 
   4   3  13       18.21       15.25      5.36 o 
 -11   4  13        7.87        4.66      4.72 o 
 -10   4  13       31.32       19.23      4.63 o 
  -9   4  13        7.01        4.43      3.72 o 
  -8   4  13       62.58       57.93      3.30 o 
  -7   4  13       17.23       11.54      3.85 o 
  -6   4  13       14.51       11.21      2.32 o 
  -5   4  13       27.82       23.54      3.09 o 
  -4   4  13       16.37       14.73      3.49 o 
  -3   4  13      110.73      110.16      4.25 o 
  -2   4  13       55.31       62.55      3.86 o 
  -1   4  13       83.63       80.99      5.04 o 
   0   4  13       13.15       12.28      5.31 o 
   1   4  13       47.34       55.44      5.96 o 
   2   4  13       70.53       68.74      4.68 o 
   3   4  13        8.40        9.64      5.98 o 
  -9   5  13        9.12        5.89      5.02 o 
  -8   5  13        4.58        0.20      6.61 o 
  -6   5  13       31.81       31.15      3.71 o 
  -5   5  13        0.57        2.08      3.60 o 
  -4   5  13       32.37       33.36      3.71 o 
  -3   5  13       36.54       43.05      4.59 o 
  -2   5  13      114.19      109.61      4.94 o 
  -1   5  13       42.09       44.93      4.77 o 
   0   5  13       37.73       33.90      5.60 o 
   1   5  13       14.99       10.35      5.86 o 
  -5   6  13       22.67       24.53      4.25 o 
  -4   6  13        2.93        1.96      4.42 o 
  -3   6  13        6.66       10.94      5.03 o 
  -2   6  13       32.74       25.23      5.36 o 
  -1   6  13       23.32       17.22      5.72 o 
 -12   0  14        2.49        3.91      6.24 o 
 -11   0  14       31.93       29.76      5.37 o 
 -10   0  14       13.81       11.84      5.26 o 
  -9   0  14       44.52       34.62      4.17 o 
  -8   0  14        1.20       -2.02      2.02 o 
  -7   0  14        7.66       11.60      2.76 o 
  -6   0  14       17.55       17.73      2.71 o 
  -5   0  14        5.62        5.79      2.87 o 
  -4   0  14        7.83       10.92      2.71 o 
  -3   0  14       86.44       83.54      2.98 o 
  -2   0  14        5.21        2.72      4.93 o 
  -1   0  14       47.03       46.93      5.33 o 
   0   0  14       69.09       76.25      5.87 o 
   1   0  14        5.51        2.47      5.81 o 
   2   0  14        3.84        1.59      6.08 o 
   3   0  14       27.46       27.57      6.71 o 
   4   0  14       11.05        8.64      7.45 o 
 -12   1  14       10.52        9.48      4.00 o 
 -11   1  14        7.01        5.12      3.81 o 
 -10   1  14       27.58       20.16      3.39 o 
  -9   1  14        9.58       11.33      3.36 o 
  -8   1  14       19.82       18.35      3.05 o 
  -7   1  14        6.41        0.18      3.17 o 
  -6   1  14        6.32        3.76      1.49 o 
  -5   1  14        2.40        2.79      2.23 o 
  -4   1  14       47.77       50.91      2.23 o 
  -3   1  14       27.73       30.31      2.90 o 
  -2   1  14        1.40        2.41      4.80 o 
  -1   1  14        0.03        0.57      4.20 o 
   0   1  14        5.92        4.91      5.42 o 
   1   1  14        3.92        3.21      5.88 o 
   2   1  14       24.75       26.83      4.28 o 
   3   1  14        8.85        7.64      4.71 o 
   4   1  14       37.65       34.08      4.81 o 
 -12   2  14        2.46        3.29      3.76 o 
 -11   2  14        3.43        1.19      2.75 o 
 -10   2  14       10.71       12.72      3.33 o 
  -9   2  14       40.91       38.52      3.16 o 
  -8   2  14       19.38       20.90      3.42 o 
  -7   2  14       50.16       48.06      2.93 o 
  -6   2  14       29.97       32.51      2.66 o 
  -5   2  14        3.84        3.63      2.19 o 
  -4   2  14        1.01        0.51      2.29 o 
  -3   2  14       35.65       40.14      3.02 o 
  -2   2  14       16.50       14.97      4.26 o 
  -1   2  14        1.63       -1.36      3.66 o 
   0   2  14       47.57       45.98      4.17 o 
   1   2  14       21.43       24.92      5.29 o 
   2   2  14        9.74       11.41      5.69 o 
   3   2  14        3.79        3.35      5.50 o 
 -11   3  14       67.31       78.57      4.23 o 
 -10   3  14       82.72       89.13      6.17 o 
  -9   3  14       32.60       28.88      4.09 o 
  -8   3  14        7.02        6.91      3.52 o 
  -7   3  14       15.23       11.74      3.19 o 
  -6   3  14       18.53       16.84      2.48 o 
  -5   3  14       12.88       12.00      2.23 o 
  -4   3  14        2.56       -0.07      0.96 o 
  -3   3  14       39.61       40.12      2.76 o 
  -2   3  14       25.64       18.15      3.27 o 
  -1   3  14       20.25       16.37      3.51 o 
   0   3  14       32.12       25.53      3.67 o 
   1   3  14       27.82       27.56      4.65 o 
   2   3  14       32.44       30.42      4.87 o 
 -10   4  14       60.17       60.26      4.33 o 
  -9   4  14        3.47        0.19      3.01 o 
  -8   4  14        3.35        4.05      3.57 o 
  -7   4  14        0.92        1.93      3.66 o 
  -6   4  14       45.24       43.13      2.64 o 
  -5   4  14       22.48       20.47      2.54 o 
  -4   4  14        2.25        1.63      2.66 o 
  -3   4  14       70.72       69.01      5.17 o 
  -2   4  14       30.74       24.76      5.25 o 
  -1   4  14        1.87       -2.83      3.45 o 
   0   4  14        8.07        6.06      5.31 o 
   1   4  14       21.15       18.37      6.27 o 
  -8   5  14        5.56        2.95      4.40 o 
  -7   5  14       18.02       10.71      3.62 o 
  -6   5  14       13.14        8.40      2.67 o 
  -5   5  14        8.88        7.63      4.69 o 
  -4   5  14        2.82        3.18      4.38 o 
  -3   5  14        3.65        1.30      5.13 o 
  -2   5  14        1.23        2.60      5.21 o 
  -1   5  14       25.47       17.99      5.37 o 
  -5   6  14       15.38       16.75      5.08 o 
  -4   6  14       59.34       57.38      4.78 o 
  -3   6  14       43.71       38.31      5.62 o 
 -11   1  15        6.95        7.95      5.43 o 
 -10   1  15       17.03       16.62      4.47 o 
  -9   1  15        1.66        0.12      2.41 o 
  -8   1  15       17.68       16.44      4.09 o 
  -7   1  15       19.87       19.70      3.47 o 
  -6   1  15       38.08       37.28      2.57 o 
  -5   1  15       38.16       33.75      2.57 o 
  -4   1  15      150.21      146.83      4.20 o 
  -3   1  15      105.32      102.61      5.12 o 
  -2   1  15       47.19       52.66      5.46 o 
  -1   1  15        6.15        6.62      4.71 o 
   0   1  15       34.77       45.80      5.80 o 
   1   1  15        6.57       10.71      4.52 o 
   2   1  15        3.53        3.75      4.47 o 
 -11   2  15        1.51       -1.30      1.30 o 
 -10   2  15       21.67       15.00      3.70 o 
  -9   2  15        6.59        2.79      3.60 o 
  -8   2  15       20.66       19.28      3.14 o 
  -7   2  15       10.69        9.75      3.26 o 
  -6   2  15       47.18       47.56      2.35 o 
  -5   2  15       72.83       77.51      3.15 o 
  -4   2  15       17.50       14.49      3.33 o 
  -3   2  15        4.04        2.62      3.90 o 
  -2   2  15       26.02       23.30      4.02 o 
  -1   2  15        7.86        4.18      4.52 o 
   0   2  15        8.72       11.13      5.39 o 
   1   2  15        0.42       -0.69      6.47 o 
 -10   3  15       10.33       10.19      4.20 o 
  -9   3  15       13.62       11.24      4.38 o 
  -8   3  15        2.46        0.84      4.25 o 
  -7   3  15        6.28        3.01      3.55 o 
  -6   3  15       51.43       50.42      2.53 o 
  -5   3  15       27.62       24.82      2.61 o 
  -4   3  15       30.57       28.22      2.88 o 
  -3   3  15        4.62        2.11      2.43 o 
  -2   3  15       33.51       32.06      4.00 o 
  -1   3  15        0.93       -1.55      3.60 o 
   0   3  15        2.07        8.37      4.91 o 
  -9   4  15        5.58        5.34      4.63 o 
  -8   4  15       10.11        7.20      5.85 o 
  -7   4  15       35.73       37.29      5.17 o 
  -6   4  15       27.51       23.63      3.02 o 
  -5   4  15       14.59        7.97      3.24 o 
  -4   4  15        1.35       -0.54      3.24 o 
  -3   4  15        0.64        0.22      1.81 o 
  -2   4  15        5.44        2.71      5.62 o 
  -1   4  15        9.54        8.60      5.46 o 
  -6   5  15       21.29       14.17      4.86 o 
  -5   5  15        0.23       -0.86      2.29 o 
  -4   5  15        2.52        0.06      0.92 o 
  -3   5  15        1.32        0.72      6.36 o 
 -10   0  16       25.33       26.07      6.19 o 
  -9   0  16       64.34       65.14      6.11 o 
  -8   0  16        5.87        7.52      5.82 o 
  -7   0  16        5.11        4.22      5.20 o 
  -6   0  16       68.00       61.20      3.65 o 
  -5   0  16      285.10      281.77      4.91 o 
  -4   0  16      152.66      141.22      6.19 o 
  -3   0  16        9.09        6.48      5.85 o 
  -2   0  16       56.01       53.10      5.65 o 
  -1   0  16        4.04       -1.51     10.99 o 
   0   0  16        7.95        3.13      7.08 o 
 -10   1  16        7.03        4.99      3.90 o 
  -9   1  16        0.13       -0.81      3.84 o 
  -8   1  16        3.42        0.79      2.55 o 
  -7   1  16       21.06       18.11      3.71 o 
  -6   1  16       39.01       36.68      2.79 o 
  -5   1  16       16.45        7.41      3.71 o 
  -4   1  16      105.99      103.69      5.30 o 
  -3   1  16       48.81       42.30      5.71 o 
  -2   1  16       30.45       27.28      5.44 o 
  -1   1  16        0.71        1.38      6.22 o 
   0   1  16       22.92       21.35      4.33 o 
 -10   2  16       12.62       12.16      4.30 o 
  -9   2  16        0.19       -2.49      2.49 o 
  -8   2  16        7.20        4.63      3.45 o 
  -7   2  16        2.23        1.86      3.64 o 
  -6   2  16        1.58       -0.38      1.19 o 
  -5   2  16       17.50       15.83      3.31 o 
  -4   2  16       12.15        5.17      4.37 o 
  -3   2  16       23.19       19.16      5.03 o 
  -2   2  16        8.21        5.51      5.41 o 
  -1   2  16       18.48       10.67      5.05 o 
  -9   3  16        1.84        0.98      2.67 o 
  -8   3  16       27.27       30.74      4.65 o 
  -7   3  16       16.93       15.13      4.50 o 
  -6   3  16       20.13       17.46      2.98 o 
  -5   3  16        5.66        3.87      3.55 o 
  -4   3  16       15.63       11.37      4.45 o 
  -3   3  16       10.17        3.33      4.13 o 
  -2   3  16       15.50       14.25      4.80 o 
  -7   4  16        8.92        6.33      6.41 o 
  -6   4  16        0.88       -0.10      0.41 o 
  -5   4  16        0.09       -0.51      2.27 o 
  -4   4  16        1.65        0.20      1.91 o 
  -3   4  16        1.44        1.27      7.84 o 
  -9   1  17        0.37        0.72      2.86 o 
  -8   1  17        3.22        0.47      5.99 o 
  -7   1  17       14.49       16.19      3.98 o 
  -6   1  17        5.34        0.72      1.48 o 
  -5   1  17        0.59       -0.72      1.45 o 
  -4   1  17        6.88        7.05      4.27 o 
  -3   1  17        1.20       -1.43      3.93 o 
  -2   1  17        6.76        5.98      4.64 o 
  -9   2  17       10.76        7.49      6.21 o 
  -8   2  17        1.29       -0.04      2.22 o 
  -7   2  17        9.43        6.27      3.93 o 
  -6   2  17        3.75        3.83      3.28 o 
  -5   2  17        7.25        3.94      5.09 o 
  -4   2  17        9.33        9.91      5.05 o 
  -3   2  17        2.92       -0.37      0.74 o 
  -7   3  17        4.51        6.60      4.66 o 
  -6   3  17        8.11        7.69      3.66 o 
  -5   3  17        0.89        0.07      0.32 o 
  -4   3  17        1.64       -1.77      4.15 o 
  -6   0  18       10.57       11.98      7.24 o 
                                                 
